# Supplementary material for: Paliperidone: 3-{2-[4-(6-fluoro-1,2-benzoxazol-3-yl)piperidin-1-yl]eth­yl}-9-hy­droxy-2-methyl-1,6,7,8,9,9a-hexa­hydro­pyrido[1,2-a]pyrimidin-4-one
Source: Acta Crystallogr Sect E Struct Rep Online. 2011 Oct 12;67(Pt 11):o2945–6. doi: 10.1107/S160053681104164X (PMC3247356; doi:10.1107/S160053681104164X)
Supplement: Supplementary file 1 [file e-67-o2945-sup1.cif]

##############################################################################
#                                                                            #
# This CIF contains the data in a paper accepted for publication in          #
# Acta Crystallographica Section E. It conforms to the requirements of       #
# Notes for Authors for Acta Crystallographica Section E, and has been       #
# peer reviewed under the auspices of the IUCr Commission on Journals.       #
#                                                                            #
# Full details of the Crystallographic Information File format               #
# are given in the paper "The Crystallographic Information File (CIF):       #
# a New Standard Archive File for Crystallography" by S. R. Hall, F. H.      #
# Allen and I. D. Brown [Acta Cryst. (1991), A47, 655-685].                  #
#                                                                            #
# The current version of the core CIF dictionary is obtainable from          #
# ftp://ftp.iucr.org/pub/cif_core.dic.                                       #
#                                                                            #
# Software is freely available for graphical display of the structure(s)     #
# in this CIF. For information consult the CIF software page                 #
# http://www.iucr.org/resources/cif/software.                                #
#                                                                            #
# This file may be used for bona fide research purposes within the           #
# scientific community so long as proper attribution is given to the journal # 
# article from which it was obtained.                                        #
#                                                                            #
##############################################################################
data_I
_audit_creation_method     SHELXL-97
_chemical_name_systematic
;
3-{2-[4-(6-fluoro-1,2-benzoxazol-3-yl)piperidin-1-yl]ethyl}-9-
hydroxy-2-methyl-1,6,7,8,9,9a-hexahydropyrido[1,2-<i>a</i>]pyrimidin-4-one
;
_chemical_name_common     paliperidone
_chemical_formula_moiety     'C23 H27 F N4 O3'
_chemical_formula_sum     'C23 H27 F N4 O3'
_chemical_formula_iupac     'C23 H27 F N4 O3'
_chemical_formula_weight     426.49
_chemical_melting_point     ?
_chemical_melting_point_gt     431
_chemical_melting_point_lt     433
_symmetry_cell_setting     monoclinic
_symmetry_space_group_name_H-M     'P 21/c'
_symmetry_space_group_name_Hall     '-P 2ybc'
loop_
    _symmetry_equiv_pos_as_xyz
    'x, y, z'
    '-x, y+1/2, -z+1/2'
    '-x, -y, -z'
    'x, -y-1/2, z-1/2'
_cell_length_a     6.85370(10)
_cell_length_b     21.5613(5)
_cell_length_c     15.3472(3)
_cell_angle_alpha     90.00
_cell_angle_beta     113.8570(10)
_cell_angle_gamma     90.00
_cell_volume     2074.15(7)
_cell_formula_units_Z     4
_cell_measurement_reflns_used     8433
_cell_measurement_theta_min     2.38
_cell_measurement_theta_max     28.26
_cell_measurement_temperature     200(2)
_exptl_crystal_description     'platelet'
_exptl_crystal_colour     'colourless'
_exptl_crystal_size_max     0.519
_exptl_crystal_size_mid     0.372
_exptl_crystal_size_min     0.232
_exptl_crystal_density_diffrn     1.366
_exptl_crystal_density_meas     ?
_exptl_crystal_density_method     'not measured'
_exptl_crystal_F_000     904
_exptl_absorpt_coefficient_mu     0.098
_exptl_absorpt_correction_type     multi-scan
_exptl_absorpt_process_details
;
(SADABS; Bruker, 2008)
;
_exptl_absorpt_correction_T_min     0.9442
_exptl_absorpt_correction_T_max     1.0000
_exptl_special_details     ?
_diffrn_ambient_temperature     200(2)
_diffrn_radiation_type     MoK\a
_diffrn_radiation_wavelength     0.71073
_diffrn_radiation_source     'fine-focus sealed tube'
_diffrn_radiation_monochromator     graphite
_diffrn_measurement_device_type     'Bruker APEXII CCD'
_diffrn_measurement_device     ?
_diffrn_measurement_method     '\f and \w'
_diffrn_reflns_number     19267
_diffrn_reflns_av_R_equivalents     0.0153
_diffrn_reflns_av_sigmaI/netI     0.0164
_diffrn_reflns_theta_min     1.89
_diffrn_reflns_theta_max     28.30
_diffrn_reflns_theta_full     28.30
_diffrn_measured_fraction_theta_max     0.995
_diffrn_measured_fraction_theta_full     0.995
_diffrn_reflns_limit_h_min     -9
_diffrn_reflns_limit_h_max     5
_diffrn_reflns_limit_k_min     -28
_diffrn_reflns_limit_k_max     28
_diffrn_reflns_limit_l_min     -19
_diffrn_reflns_limit_l_max     20
_refine_special_details
;
;
_reflns_number_total     5138
_reflns_number_gt     4130
_reflns_threshold_expression     I>2sigma(I)
_refine_ls_structure_factor_coef     Fsqd
_refine_ls_matrix_type     full
_refine_ls_R_factor_all     0.0579
_refine_ls_R_factor_gt     0.0446
_refine_ls_wR_factor_gt     0.1191
_refine_ls_wR_factor_ref     0.1295
_refine_ls_goodness_of_fit_ref     1.069
_refine_ls_restrained_S_all     1.070
_refine_ls_number_reflns     5138
_refine_ls_number_parameters     291
_refine_ls_number_restraints     3
_refine_ls_hydrogen_treatment     constr
_refine_ls_weighting_scheme     calc
_refine_ls_weighting_details
         'calc w=1/[\s^2^(Fo^2^)+(0.0609P)^2^+0.7502P] where P=(Fo^2^+2Fc^2^)/3'
_atom_sites_solution_hydrogens     geom
_atom_sites_solution_primary     direct
_atom_sites_solution_secondary     difmap
_refine_ls_shift/su_max     0.000
_refine_ls_shift/su_mean     0.000
_refine_diff_density_max     0.390
_refine_diff_density_min     -0.299
_refine_ls_extinction_method     none
_refine_ls_extinction_coef     ?
_refine_ls_abs_structure_Flack     ?
loop_
    _atom_type_symbol
    _atom_type_description
    _atom_type_scat_dispersion_real
    _atom_type_scat_dispersion_imag
    _atom_type_scat_source
    'C' 'C' 0.0033 0.0016
                         'International Tables Vol C Tables 4.2.6.8 and 6.1.1.4'
    'H' 'H' 0.0000 0.0000
                         'International Tables Vol C Tables 4.2.6.8 and 6.1.1.4'
    'F' 'F' 0.0171 0.0103
                         'International Tables Vol C Tables 4.2.6.8 and 6.1.1.4'
    'N' 'N' 0.0061 0.0033
                         'International Tables Vol C Tables 4.2.6.8 and 6.1.1.4'
    'O' 'O' 0.0106 0.0060
                         'International Tables Vol C Tables 4.2.6.8 and 6.1.1.4'
_computing_data_collection     'APEX2 (Bruker, 2010)'
_computing_cell_refinement     'SAINT (Bruker, 2010)'
_computing_data_reduction     'SAINT (Bruker, 2010)'
_computing_structure_solution     'SHELXS97 (Sheldrick, 2008)'
_computing_structure_refinement     'SHELXL97 (Sheldrick, 2008)'
_computing_molecular_graphics
             'ORTEP-3 (Farrugia, 1997) and Mercury (Macrae <i>et al.</i>, 2008)'
_computing_publication_material
                            'SHELXL97 (Sheldrick, 2008) and PLATON (Spek, 2009)'
loop_
    _atom_site_type_symbol
    _atom_site_label
    _atom_site_fract_x
    _atom_site_fract_y
    _atom_site_fract_z
    _atom_site_U_iso_or_equiv
    _atom_site_adp_type
    _atom_site_calc_flag
    _atom_site_refinement_flags
    _atom_site_occupancy
    _atom_site_symmetry_multiplicity
    _atom_site_disorder_assembly
    _atom_site_disorder_group
    F F1 0.9472(2) -0.23734(5) 0.06766(8) 0.0637(3) Uani d . 1 1 . .
    C C1 0.3065(2) 0.34124(6) 0.10562(9) 0.0263(3) Uani d . 1 1 . .
    C C2 0.4057(3) 0.38777(13) 0.0575(3) 0.0303(5) Uani d PD 0.856(2) 1 A 1
    H H2 0.5363 0.4076 0.1061 0.036 Uiso calc PR 0.856(2) 1 A 1
    O O1 0.4566(2) 0.35414(7) -0.00902(10) 0.0441(4) Uani d PD 0.856(2) 1 A 1
    H H1 0.5676 0.3332 0.0197 0.066 Uiso calc PR 0.856(2) 1 A 1
    C C2B 0.371(2) 0.3800(9) 0.0602(19) 0.0303(5) Uani d PD 0.144(2) 1 A 2
    H H2B 0.3836 0.3531 0.0096 0.036 Uiso calc PR 0.144(2) 1 A 2
    O O1B 0.5863(13) 0.4016(4) 0.1090(6) 0.0441(4) Uani d PD 0.144(2) 1 A 2
    H H1B 0.6707 0.3714 0.1204 0.066 Uiso calc PRD 0.144(2) 1 A 2
    O O2 -0.19649(16) 0.28148(5) 0.07163(8) 0.0385(3) Uani d . 1 1 A .
    O O3 0.98743(17) -0.07016(5) 0.27657(8) 0.0355(2) Uani d . 1 1 . .
    N N1 0.09124(17) 0.33395(5) 0.07005(8) 0.0243(2) Uani d . 1 1 A .
    N N2 0.43993(18) 0.30815(6) 0.17546(9) 0.0304(3) Uani d . 1 1 A .
    N N3 0.19463(19) 0.10440(5) 0.16460(8) 0.0297(3) Uani d . 1 1 . .
    N N4 0.8250(2) -0.02973(6) 0.27986(10) 0.0358(3) Uani d . 1 1 . .
    C C3 0.2461(2) 0.43659(7) 0.00112(11) 0.0352(3) Uani d D 1 1 . .
    H H3A 0.2185 0.4652 0.0453 0.042 Uiso calc R 1 1 A 1
    H H3B 0.3052 0.4611 -0.0371 0.042 Uiso calc R 1 1 A 1
    C C4 0.0400(2) 0.40636(7) -0.06404(10) 0.0343(3) Uani d . 1 1 A .
    H H4A -0.0587 0.4382 -0.1050 0.041 Uiso calc R 1 1 . .
    H H4B 0.0687 0.3760 -0.1058 0.041 Uiso calc R 1 1 . .
    C C5 -0.0608(2) 0.37407(7) -0.00587(10) 0.0310(3) Uani d . 1 1 . .
    H H5A -0.1195 0.4056 0.0238 0.037 Uiso calc R 1 1 A .
    H H5B -0.1811 0.3484 -0.0486 0.037 Uiso calc R 1 1 . .
    C C6 -0.0004(2) 0.28750(6) 0.10498(10) 0.0257(3) Uani d . 1 1 . .
    C C7 0.1457(2) 0.24916(6) 0.17907(10) 0.0256(3) Uani d . 1 1 A .
    C C8 0.3594(2) 0.26122(6) 0.21256(10) 0.0283(3) Uani d . 1 1 . .
    C C9 0.5251(2) 0.22464(8) 0.29070(12) 0.0410(4) Uani d . 1 1 A .
    H H9A 0.6444 0.2519 0.3278 0.061 Uiso calc PR 0.68(2) 1 . .
    H H9B 0.5769 0.1909 0.2629 0.061 Uiso calc PR 0.68(2) 1 . .
    H H9C 0.4623 0.2073 0.3325 0.061 Uiso calc PR 0.68(2) 1 . .
    H H9D 0.4780 0.1815 0.2877 0.061 Uiso calc PR 0.32(2) 1 . .
    H H9E 0.5455 0.2425 0.3525 0.061 Uiso calc PR 0.32(2) 1 . .
    H H9F 0.6601 0.2261 0.2830 0.061 Uiso calc PR 0.32(2) 1 . .
    C C10 0.0456(2) 0.19768(6) 0.21276(11) 0.0321(3) Uani d . 1 1 . .
    H H10A -0.0903 0.2126 0.2135 0.038 Uiso calc R 1 1 A .
    H H10B 0.1416 0.1864 0.2788 0.038 Uiso calc R 1 1 . .
    C C11 0.0019(2) 0.13990(7) 0.14944(12) 0.0365(3) Uani d . 1 1 A .
    H H11A -0.1000 0.1128 0.1624 0.044 Uiso calc R 1 1 . .
    H H11B -0.0659 0.1528 0.0818 0.044 Uiso calc R 1 1 . .
    C C21 0.1578(3) 0.06087(7) 0.08649(12) 0.0398(4) Uani d . 1 1 . .
    H H21A 0.1067 0.0839 0.0255 0.048 Uiso calc R 1 1 . .
    H H21B 0.0453 0.0310 0.0833 0.048 Uiso calc R 1 1 . .
    C C22 0.3598(3) 0.02553(7) 0.09942(11) 0.0370(3) Uani d . 1 1 . .
    H H22A 0.4695 0.0550 0.0983 0.044 Uiso calc R 1 1 . .
    H H22B 0.3286 -0.0040 0.0461 0.044 Uiso calc R 1 1 . .
    C C23 0.4457(2) -0.01007(7) 0.19418(11) 0.0325(3) Uani d . 1 1 . .
    H H23 0.3353 -0.0411 0.1920 0.039 Uiso calc R 1 1 . .
    C C24 0.4728(3) 0.03595(7) 0.27396(11) 0.0370(3) Uani d . 1 1 . .
    H H24A 0.5180 0.0134 0.3352 0.044 Uiso calc R 1 1 . .
    H H24B 0.5860 0.0662 0.2794 0.044 Uiso calc R 1 1 . .
    C C25 0.2667(3) 0.07031(7) 0.25493(11) 0.0371(3) Uani d . 1 1 . .
    H H25A 0.1553 0.0403 0.2526 0.044 Uiso calc R 1 1 . .
    H H25B 0.2889 0.0997 0.3076 0.044 Uiso calc R 1 1 . .
    C C31 0.6466(2) -0.04472(6) 0.20962(10) 0.0299(3) Uani d . 1 1 . .
    C C32 0.6772(2) -0.09575(6) 0.15598(10) 0.0300(3) Uani d . 1 1 . .
    C C33 0.8930(2) -0.10890(6) 0.20159(10) 0.0296(3) Uani d . 1 1 . .
    C C34 0.9956(3) -0.15634(7) 0.17502(11) 0.0346(3) Uani d . 1 1 . .
    H H34 1.1440 -0.1646 0.2068 0.041 Uiso calc R 1 1 . .
    C C35 0.8610(3) -0.19004(7) 0.09821(12) 0.0415(4) Uani d . 1 1 . .
    C C36 0.6432(3) -0.17991(8) 0.04974(12) 0.0480(4) Uani d . 1 1 . .
    H H36 0.5604 -0.2055 -0.0026 0.058 Uiso calc R 1 1 . .
    C C37 0.5487(3) -0.13217(7) 0.07852(12) 0.0414(4) Uani d . 1 1 . .
    H H37 0.4001 -0.1242 0.0465 0.050 Uiso calc R 1 1 . .
loop_
    _atom_site_aniso_label
    _atom_site_aniso_U_11
    _atom_site_aniso_U_22
    _atom_site_aniso_U_33
    _atom_site_aniso_U_12
    _atom_site_aniso_U_13
    _atom_site_aniso_U_23
    F1 0.0769(8) 0.0536(7) 0.0580(7) 0.0184(6) 0.0246(6) -0.0218(5)
    C1 0.0285(7) 0.0250(6) 0.0276(6) 0.0007(5) 0.0135(5) -0.0010(5)
    C2 0.0238(10) 0.0304(11) 0.0399(8) -0.0053(8) 0.0161(9) 0.0069(7)
    O1 0.0381(7) 0.0552(8) 0.0450(8) 0.0164(6) 0.0231(6) 0.0159(6)
    C2B 0.0238(10) 0.0304(11) 0.0399(8) -0.0053(8) 0.0161(9) 0.0069(7)
    O1B 0.0381(7) 0.0552(8) 0.0450(8) 0.0164(6) 0.0231(6) 0.0159(6)
    O2 0.0243(5) 0.0380(6) 0.0518(7) 0.0046(4) 0.0138(5) 0.0109(5)
    O3 0.0336(5) 0.0306(5) 0.0390(6) 0.0009(4) 0.0111(4) -0.0088(4)
    N1 0.0258(5) 0.0229(5) 0.0244(5) 0.0036(4) 0.0105(4) 0.0017(4)
    N2 0.0257(6) 0.0310(6) 0.0342(6) 0.0010(5) 0.0118(5) 0.0038(5)
    N3 0.0293(6) 0.0254(5) 0.0320(6) 0.0026(4) 0.0099(5) 0.0025(5)
    N4 0.0368(7) 0.0295(6) 0.0396(7) 0.0040(5) 0.0137(6) -0.0069(5)
    C3 0.0407(8) 0.0291(7) 0.0355(8) -0.0008(6) 0.0153(6) 0.0053(6)
    C4 0.0366(8) 0.0336(7) 0.0306(7) 0.0041(6) 0.0114(6) 0.0057(6)
    C5 0.0289(7) 0.0325(7) 0.0286(7) 0.0055(5) 0.0085(5) 0.0061(5)
    C6 0.0260(6) 0.0237(6) 0.0305(6) 0.0032(5) 0.0146(5) 0.0000(5)
    C7 0.0275(6) 0.0229(6) 0.0297(6) 0.0043(5) 0.0151(5) 0.0021(5)
    C8 0.0280(7) 0.0271(6) 0.0300(7) 0.0037(5) 0.0118(5) 0.0020(5)
    C9 0.0302(8) 0.0421(9) 0.0441(9) 0.0054(6) 0.0082(7) 0.0151(7)
    C10 0.0314(7) 0.0280(7) 0.0419(8) 0.0047(5) 0.0201(6) 0.0080(6)
    C11 0.0264(7) 0.0284(7) 0.0512(9) -0.0004(5) 0.0120(6) 0.0038(6)
    C21 0.0369(8) 0.0350(8) 0.0362(8) 0.0028(6) 0.0031(6) -0.0050(6)
    C22 0.0392(8) 0.0373(8) 0.0293(7) 0.0052(6) 0.0086(6) -0.0032(6)
    C23 0.0336(7) 0.0256(6) 0.0385(8) 0.0021(5) 0.0148(6) 0.0002(5)
    C24 0.0460(9) 0.0348(8) 0.0297(7) 0.0147(6) 0.0149(6) 0.0054(6)
    C25 0.0453(9) 0.0310(7) 0.0407(8) 0.0096(6) 0.0233(7) 0.0089(6)
    C31 0.0349(7) 0.0238(6) 0.0316(7) -0.0001(5) 0.0141(6) 0.0001(5)
    C32 0.0352(7) 0.0249(6) 0.0294(7) -0.0002(5) 0.0125(6) -0.0011(5)
    C33 0.0367(7) 0.0237(6) 0.0292(7) -0.0020(5) 0.0144(6) -0.0012(5)
    C34 0.0396(8) 0.0301(7) 0.0367(8) 0.0040(6) 0.0182(6) 0.0000(6)
    C35 0.0566(10) 0.0321(8) 0.0377(8) 0.0082(7) 0.0211(7) -0.0054(6)
    C36 0.0575(11) 0.0385(9) 0.0383(9) 0.0000(8) 0.0093(8) -0.0139(7)
    C37 0.0396(8) 0.0360(8) 0.0385(8) -0.0001(6) 0.0055(7) -0.0071(6)
_geom_special_details
;
 All esds (except the esd in the dihedral angle between two l.s. planes)
 are estimated using the full covariance matrix.  The cell esds are taken
 into account individually in the estimation of esds in distances, angles
 and torsion angles; correlations between esds in cell parameters are only
 used when they are defined by crystal symmetry.  An approximate (isotropic)
 treatment of cell esds is used for estimating esds involving l.s. planes.
;
loop_
    _geom_bond_atom_site_label_1
    _geom_bond_atom_site_label_2
    _geom_bond_site_symmetry_2
    _geom_bond_distance
    _geom_bond_publ_flag
    F1 C35 . 1.3537(18) ?
    C1 C2B . 1.277(18) ?
    C1 N2 . 1.3042(18) ?
    C1 N1 . 1.3596(17) ?
    C1 C2 . 1.556(2) ?
    C2 O1 . 1.406(4) ?
    C2 C3 . 1.512(3) ?
    C2 H2 . 1.0000 ?
    O1 H1 . 0.8400 ?
    C2B O1B . 1.434(16) ?
    C2B C3 . 1.555(15) ?
    C2B H2B . 1.0000 ?
    O1B H1B . 0.8400 ?
    O2 C6 . 1.2363(16) ?
    O3 C33 . 1.3559(16) ?
    O3 N4 . 1.4309(16) ?
    N1 C6 . 1.3990(17) ?
    N1 C5 . 1.4865(16) ?
    N2 C8 . 1.3811(18) ?
    N3 C11 . 1.4615(18) ?
    N3 C21 . 1.4619(19) ?
    N3 C25 . 1.4671(18) ?
    N4 C31 . 1.3019(19) ?
    C3 C4 . 1.509(2) ?
    C3 H3A . 0.9900 ?
    C3 H3B . 0.9900 ?
    C4 C5 . 1.503(2) ?
    C4 H4A . 0.9900 ?
    C4 H4B . 0.9900 ?
    C5 H5A . 0.9900 ?
    C5 H5B . 0.9900 ?
    C6 C7 . 1.4344(18) ?
    C7 C8 . 1.3667(19) ?
    C7 C10 . 1.5023(19) ?
    C8 C9 . 1.4994(19) ?
    C9 H9A . 0.9800 ?
    C9 H9B . 0.9800 ?
    C9 H9C . 0.9800 ?
    C9 H9D . 0.9800 ?
    C9 H9E . 0.9800 ?
    C9 H9F . 0.9800 ?
    C10 C11 . 1.533(2) ?
    C10 H10A . 0.9900 ?
    C10 H10B . 0.9900 ?
    C11 H11A . 0.9900 ?
    C11 H11B . 0.9900 ?
    C21 C22 . 1.521(2) ?
    C21 H21A . 0.9900 ?
    C21 H21B . 0.9900 ?
    C22 C23 . 1.536(2) ?
    C22 H22A . 0.9900 ?
    C22 H22B . 0.9900 ?
    C23 C31 . 1.499(2) ?
    C23 C24 . 1.528(2) ?
    C23 H23 . 1.0000 ?
    C24 C25 . 1.515(2) ?
    C24 H24A . 0.9900 ?
    C24 H24B . 0.9900 ?
    C25 H25A . 0.9900 ?
    C25 H25B . 0.9900 ?
    C31 C32 . 1.4392(19) ?
    C32 C33 . 1.386(2) ?
    C32 C37 . 1.399(2) ?
    C33 C34 . 1.392(2) ?
    C34 C35 . 1.374(2) ?
    C34 H34 . 0.9500 ?
    C35 C36 . 1.390(3) ?
    C36 C37 . 1.381(2) ?
    C36 H36 . 0.9500 ?
    C37 H37 . 0.9500 ?
loop_
    _geom_angle_atom_site_label_1
    _geom_angle_atom_site_label_2
    _geom_angle_atom_site_label_3
    _geom_angle_site_symmetry_1
    _geom_angle_site_symmetry_3
    _geom_angle
    _geom_angle_publ_flag
    C2B C1 N2 . . 121.6(7) ?
    C2B C1 N1 . . 114.6(7) ?
    N2 C1 N1 . . 123.57(12) ?
    N2 C1 C2 . . 116.57(14) ?
    N1 C1 C2 . . 119.70(13) ?
    O1 C2 C3 . . 106.2(2) ?
    O1 C2 C1 . . 107.2(2) ?
    C3 C2 C1 . . 111.50(15) ?
    O1 C2 H2 . . 110.6 ?
    C3 C2 H2 . . 110.6 ?
    C1 C2 H2 . . 110.6 ?
    C1 C2B O1B . . 116.0(15) ?
    C1 C2B C3 . . 126.9(14) ?
    O1B C2B C3 . . 104.9(11) ?
    C1 C2B H2B . . 101.6 ?
    O1B C2B H2B . . 101.6 ?
    C3 C2B H2B . . 101.6 ?
    C2B O1B H1B . . 109.5 ?
    C33 O3 N4 . . 107.11(10) ?
    C1 N1 C6 . . 120.76(11) ?
    C1 N1 C5 . . 123.39(11) ?
    C6 N1 C5 . . 115.84(11) ?
    C1 N2 C8 . . 118.38(12) ?
    C11 N3 C21 . . 111.13(12) ?
    C11 N3 C25 . . 110.49(12) ?
    C21 N3 C25 . . 109.50(12) ?
    C31 N4 O3 . . 107.63(11) ?
    C4 C3 C2 . . 110.17(15) ?
    C4 C3 C2B . . 101.3(7) ?
    C4 C3 H3A . . 109.6 ?
    C2 C3 H3A . . 109.6 ?
    C2B C3 H3A . . 107.6 ?
    C4 C3 H3B . . 109.6 ?
    C2 C3 H3B . . 109.6 ?
    C2B C3 H3B . . 120.2 ?
    H3A C3 H3B . . 108.1 ?
    C5 C4 C3 . . 109.78(12) ?
    C5 C4 H4A . . 109.7 ?
    C3 C4 H4A . . 109.7 ?
    C5 C4 H4B . . 109.7 ?
    C3 C4 H4B . . 109.7 ?
    H4A C4 H4B . . 108.2 ?
    N1 C5 C4 . . 112.96(12) ?
    N1 C5 H5A . . 109.0 ?
    C4 C5 H5A . . 109.0 ?
    N1 C5 H5B . . 109.0 ?
    C4 C5 H5B . . 109.0 ?
    H5A C5 H5B . . 107.8 ?
    O2 C6 N1 . . 119.85(12) ?
    O2 C6 C7 . . 124.13(12) ?
    N1 C6 C7 . . 116.02(11) ?
    C8 C7 C6 . . 119.12(12) ?
    C8 C7 C10 . . 125.46(12) ?
    C6 C7 C10 . . 115.42(12) ?
    C7 C8 N2 . . 122.05(12) ?
    C7 C8 C9 . . 123.40(13) ?
    N2 C8 C9 . . 114.54(12) ?
    C8 C9 H9A . . 109.5 ?
    C8 C9 H9B . . 109.5 ?
    H9A C9 H9B . . 109.5 ?
    C8 C9 H9C . . 109.5 ?
    H9A C9 H9C . . 109.5 ?
    H9B C9 H9C . . 109.5 ?
    C8 C9 H9D . . 109.5 ?
    H9A C9 H9D . . 141.1 ?
    H9B C9 H9D . . 56.3 ?
    H9C C9 H9D . . 56.3 ?
    C8 C9 H9E . . 109.5 ?
    H9A C9 H9E . . 56.3 ?
    H9B C9 H9E . . 141.1 ?
    H9C C9 H9E . . 56.3 ?
    H9D C9 H9E . . 109.5 ?
    C8 C9 H9F . . 109.5 ?
    H9A C9 H9F . . 56.3 ?
    H9B C9 H9F . . 56.3 ?
    H9C C9 H9F . . 141.1 ?
    H9D C9 H9F . . 109.5 ?
    H9E C9 H9F . . 109.5 ?
    C7 C10 C11 . . 112.43(12) ?
    C7 C10 H10A . . 109.1 ?
    C11 C10 H10A . . 109.1 ?
    C7 C10 H10B . . 109.1 ?
    C11 C10 H10B . . 109.1 ?
    H10A C10 H10B . . 107.9 ?
    N3 C11 C10 . . 113.10(12) ?
    N3 C11 H11A . . 109.0 ?
    C10 C11 H11A . . 109.0 ?
    N3 C11 H11B . . 109.0 ?
    C10 C11 H11B . . 109.0 ?
    H11A C11 H11B . . 107.8 ?
    N3 C21 C22 . . 111.62(12) ?
    N3 C21 H21A . . 109.3 ?
    C22 C21 H21A . . 109.3 ?
    N3 C21 H21B . . 109.3 ?
    C22 C21 H21B . . 109.3 ?
    H21A C21 H21B . . 108.0 ?
    C21 C22 C23 . . 110.76(13) ?
    C21 C22 H22A . . 109.5 ?
    C23 C22 H22A . . 109.5 ?
    C21 C22 H22B . . 109.5 ?
    C23 C22 H22B . . 109.5 ?
    H22A C22 H22B . . 108.1 ?
    C31 C23 C24 . . 113.02(12) ?
    C31 C23 C22 . . 112.03(12) ?
    C24 C23 C22 . . 108.06(12) ?
    C31 C23 H23 . . 107.8 ?
    C24 C23 H23 . . 107.8 ?
    C22 C23 H23 . . 107.8 ?
    C25 C24 C23 . . 111.19(13) ?
    C25 C24 H24A . . 109.4 ?
    C23 C24 H24A . . 109.4 ?
    C25 C24 H24B . . 109.4 ?
    C23 C24 H24B . . 109.4 ?
    H24A C24 H24B . . 108.0 ?
    N3 C25 C24 . . 111.00(12) ?
    N3 C25 H25A . . 109.4 ?
    C24 C25 H25A . . 109.4 ?
    N3 C25 H25B . . 109.4 ?
    C24 C25 H25B . . 109.4 ?
    H25A C25 H25B . . 108.0 ?
    N4 C31 C32 . . 111.00(13) ?
    N4 C31 C23 . . 120.13(13) ?
    C32 C31 C23 . . 128.87(13) ?
    C33 C32 C37 . . 119.37(13) ?
    C33 C32 C31 . . 103.89(12) ?
    C37 C32 C31 . . 136.70(14) ?
    O3 C33 C32 . . 110.37(12) ?
    O3 C33 C34 . . 125.22(13) ?
    C32 C33 C34 . . 124.39(13) ?
    C35 C34 C33 . . 113.34(14) ?
    C35 C34 H34 . . 123.3 ?
    C33 C34 H34 . . 123.3 ?
    F1 C35 C34 . . 117.38(15) ?
    F1 C35 C36 . . 117.24(15) ?
    C34 C35 C36 . . 125.38(14) ?
    C37 C36 C35 . . 119.17(15) ?
    C37 C36 H36 . . 120.4 ?
    C35 C36 H36 . . 120.4 ?
    C36 C37 C32 . . 118.34(15) ?
    C36 C37 H37 . . 120.8 ?
    C32 C37 H37 . . 120.8 ?
loop_
    _geom_torsion_atom_site_label_1
    _geom_torsion_atom_site_label_2
    _geom_torsion_atom_site_label_3
    _geom_torsion_atom_site_label_4
    _geom_torsion_site_symmetry_1
    _geom_torsion_site_symmetry_2
    _geom_torsion_site_symmetry_3
    _geom_torsion_site_symmetry_4
    _geom_torsion
    _geom_torsion_publ_flag
    C2B C1 C2 O1 . . . . -86(16) ?
    N2 C1 C2 O1 . . . . 82.2(2) ?
    N1 C1 C2 O1 . . . . -93.42(18) ?
    C2B C1 C2 C3 . . . . 30(16) ?
    N2 C1 C2 C3 . . . . -161.95(19) ?
    N1 C1 C2 C3 . . . . 22.4(3) ?
    N2 C1 C2B O1B . . . . -22(3) ?
    N1 C1 C2B O1B . . . . 163.6(13) ?
    C2 C1 C2B O1B . . . . -9(14) ?
    N2 C1 C2B C3 . . . . -158.1(15) ?
    N1 C1 C2B C3 . . . . 27(3) ?
    C2 C1 C2B C3 . . . . -146(18) ?
    C2B C1 N1 C6 . . . . 171.9(15) ?
    N2 C1 N1 C6 . . . . -2.7(2) ?
    C2 C1 N1 C6 . . . . 172.62(19) ?
    C2B C1 N1 C5 . . . . -9.0(15) ?
    N2 C1 N1 C5 . . . . 176.46(13) ?
    C2 C1 N1 C5 . . . . -8.2(2) ?
    C2B C1 N2 C8 . . . . -171.1(16) ?
    N1 C1 N2 C8 . . . . 3.1(2) ?
    C2 C1 N2 C8 . . . . -172.37(19) ?
    C33 O3 N4 C31 . . . . -0.26(15) ?
    O1 C2 C3 C4 . . . . 66.51(17) ?
    C1 C2 C3 C4 . . . . -50.0(3) ?
    O1 C2 C3 C2B . . . . 106(7) ?
    C1 C2 C3 C2B . . . . -11(6) ?
    C1 C2B C3 C4 . . . . -53(3) ?
    O1B C2B C3 C4 . . . . 167.3(14) ?
    C1 C2B C3 C2 . . . . 165(9) ?
    O1B C2B C3 C2 . . . . 25(5) ?
    C2 C3 C4 C5 . . . . 64.6(2) ?
    C2B C3 C4 C5 . . . . 57.3(11) ?
    C1 N1 C5 C4 . . . . 21.57(18) ?
    C6 N1 C5 C4 . . . . -159.23(12) ?
    C3 C4 C5 N1 . . . . -48.73(16) ?
    C1 N1 C6 O2 . . . . -179.85(12) ?
    C5 N1 C6 O2 . . . . 0.92(18) ?
    C1 N1 C6 C7 . . . . -0.04(17) ?
    C5 N1 C6 C7 . . . . -179.26(11) ?
    O2 C6 C7 C8 . . . . -178.03(13) ?
    N1 C6 C7 C8 . . . . 2.17(18) ?
    O2 C6 C7 C10 . . . . 2.5(2) ?
    N1 C6 C7 C10 . . . . -177.33(11) ?
    C6 C7 C8 N2 . . . . -1.9(2) ?
    C10 C7 C8 N2 . . . . 177.58(13) ?
    C6 C7 C8 C9 . . . . 179.06(14) ?
    C10 C7 C8 C9 . . . . -1.5(2) ?
    C1 N2 C8 C7 . . . . -0.7(2) ?
    C1 N2 C8 C9 . . . . 178.41(13) ?
    C8 C7 C10 C11 . . . . -95.84(17) ?
    C6 C7 C10 C11 . . . . 83.63(15) ?
    C21 N3 C11 C10 . . . . -164.00(13) ?
    C25 N3 C11 C10 . . . . 74.24(15) ?
    C7 C10 C11 N3 . . . . 75.21(16) ?
    C11 N3 C21 C22 . . . . 177.66(13) ?
    C25 N3 C21 C22 . . . . -60.00(17) ?
    N3 C21 C22 C23 . . . . 58.12(17) ?
    C21 C22 C23 C31 . . . . -179.23(12) ?
    C21 C22 C23 C24 . . . . -54.09(17) ?
    C31 C23 C24 C25 . . . . 179.45(12) ?
    C22 C23 C24 C25 . . . . 54.90(17) ?
    C11 N3 C25 C24 . . . . -177.07(12) ?
    C21 N3 C25 C24 . . . . 60.21(17) ?
    C23 C24 C25 N3 . . . . -59.11(17) ?
    O3 N4 C31 C32 . . . . 0.47(16) ?
    O3 N4 C31 C23 . . . . -179.79(12) ?
    C24 C23 C31 N4 . . . . -7.0(2) ?
    C22 C23 C31 N4 . . . . 115.40(16) ?
    C24 C23 C31 C32 . . . . 172.73(14) ?
    C22 C23 C31 C32 . . . . -64.91(19) ?
    N4 C31 C32 C33 . . . . -0.51(16) ?
    C23 C31 C32 C33 . . . . 179.79(14) ?
    N4 C31 C32 C37 . . . . 176.94(18) ?
    C23 C31 C32 C37 . . . . -2.8(3) ?
    N4 O3 C33 C32 . . . . -0.07(15) ?
    N4 O3 C33 C34 . . . . -178.55(13) ?
    C37 C32 C33 O3 . . . . -177.66(13) ?
    C31 C32 C33 O3 . . . . 0.33(16) ?
    C37 C32 C33 C34 . . . . 0.8(2) ?
    C31 C32 C33 C34 . . . . 178.83(13) ?
    O3 C33 C34 C35 . . . . 177.88(14) ?
    C32 C33 C34 C35 . . . . -0.4(2) ?
    C33 C34 C35 F1 . . . . -179.75(14) ?
    C33 C34 C35 C36 . . . . -0.3(2) ?
    F1 C35 C36 C37 . . . . 179.98(16) ?
    C34 C35 C36 C37 . . . . 0.5(3) ?
    C35 C36 C37 C32 . . . . -0.1(3) ?
    C33 C32 C37 C36 . . . . -0.6(2) ?
    C31 C32 C37 C36 . . . . -177.72(17) ?
loop_
    _geom_hbond_atom_site_label_D
    _geom_hbond_atom_site_label_H
    _geom_hbond_atom_site_label_A
    _geom_hbond_site_symmetry_A
    _geom_hbond_distance_DH
    _geom_hbond_distance_HA
    _geom_hbond_distance_DA
    _geom_hbond_angle_DHA
    O1 H1 O2 1_655 0.84 1.86 2.6945(16) 173.7
    O1B H1B O2 1_655 0.84 2.39 3.153(8) 151.7
    C4 H4A N4 4_465 0.99 2.55 3.4830(19) 156.5
_iucr_refine_instructions_details
;
TITL ba384_s in P2(1)/n          New: P21/c
CELL  0.71073    6.8537   21.5613   15.3472    90.000   113.857    90.000
ZERR  4           0.0001    0.0005    0.0003     0.000     0.001     0.000
LATT   1
SYMM             - X ,    0.50000 + Y ,    0.50000 - Z
SFAC  C  H  F  N  O
UNIT    92  108   4  16  12
ACTA
BOND $H
CONF
HTAB
TEMP -73
OMIT  1   0   4
OMIT -1   3   1
OMIT  0   4   4
OMIT 0 1 1
EADP O1 O1B
EADP C2 C2b
SADI C2 O1 C2b O1b
SADI C1 C2 C1 C2b
SADI C2 C3 C2b C3
DFIX 2.4 H1B O2_$1
EQIV $1 x+1, y, z
EQIV $2 -1+x,1/2-y,-1/2+z
HTAB O1 O2_$1
HTAB O1B O2_$1
HTAB C4 N4_$2
L.S. 10
FMAP 2
PLAN -5
WGHT    0.060900    0.750200
FVAR       0.17819   0.85626   0.68380
F1    3    0.947228   -0.237335    0.067664    11.00000    0.07691    0.05357 =
         0.05798   -0.02178    0.02460    0.01839
C1    1    0.306528    0.341241    0.105624    11.00000    0.02847    0.02505 =
         0.02762   -0.00102    0.01350    0.00071
PART 1
C2    1    0.405693    0.387767    0.057464    21.00000    0.02377    0.03043 =
         0.03993    0.00693    0.01608   -0.00526
AFIX  13
H2    2    0.536309    0.407558    0.106090    21.00000   -1.20000
AFIX   0
O1    5    0.456561    0.354141   -0.009020    21.00000    0.03814    0.05523 =
         0.04505    0.01594    0.02307    0.01642
AFIX 147
H1    2    0.567603    0.333230    0.019745    21.00000   -1.50000
AFIX   0
PART 2
C2B   1    0.371266    0.379986    0.060243   -21.00000    0.02377    0.03043 =
         0.03993    0.00693    0.01608   -0.00526
AFIX  13
H2B   2    0.383556    0.353095    0.009613   -21.00000   -1.20000
AFIX   0
O1B   5    0.586285    0.401567    0.108968   -21.00000    0.03814    0.05523 =
         0.04505    0.01594    0.02307    0.01642
AFIX 147
H1B   2    0.670653    0.371417    0.120442   -21.00000   -1.50000
AFIX   0
PART 0
O2    5   -0.196485    0.281479    0.071628    11.00000    0.02426    0.03799 =
         0.05185    0.01086    0.01381    0.00458
O3    5    0.987426   -0.070161    0.276572    11.00000    0.03358    0.03057 =
         0.03903   -0.00882    0.01114    0.00089
N1    4    0.091236    0.333946    0.070048    11.00000    0.02577    0.02288 =
         0.02444    0.00165    0.01047    0.00357
N2    4    0.439932    0.308151    0.175460    11.00000    0.02569    0.03105 =
         0.03417    0.00382    0.01177    0.00099
N3    4    0.194628    0.104402    0.164597    11.00000    0.02926    0.02545 =
         0.03199    0.00250    0.00987    0.00259
N4    4    0.824989   -0.029729    0.279863    11.00000    0.03677    0.02952 =
         0.03956   -0.00689    0.01373    0.00395
C3    1    0.246101    0.436591    0.001120    11.00000    0.04070    0.02913 =
         0.03551    0.00534    0.01528   -0.00076
AFIX  23
H3A   2    0.218463    0.465164    0.045345    11.00000   -1.20000
H3B   2    0.305235    0.461118   -0.037093    11.00000   -1.20000
AFIX   0
C4    1    0.040034    0.406357   -0.064040    11.00000    0.03659    0.03355 =
         0.03057    0.00570    0.01142    0.00409
AFIX  23
H4A   2   -0.058732    0.438203   -0.104951    11.00000   -1.20000
H4B   2    0.068692    0.375973   -0.105789    11.00000   -1.20000
AFIX   0
C5    1   -0.060810    0.374070   -0.005865    11.00000    0.02894    0.03253 =
         0.02863    0.00611    0.00850    0.00550
AFIX  23
H5A   2   -0.119485    0.405606    0.023834    11.00000   -1.20000
H5B   2   -0.181101    0.348355   -0.048623    11.00000   -1.20000
AFIX   0
C6    1   -0.000402    0.287499    0.104985    11.00000    0.02600    0.02367 =
         0.03054    0.00002    0.01459    0.00316
C7    1    0.145678    0.249160    0.179068    11.00000    0.02748    0.02295 =
         0.02968    0.00206    0.01510    0.00426
C8    1    0.359370    0.261221    0.212561    11.00000    0.02799    0.02713 =
         0.03003    0.00201    0.01185    0.00366
C9    1    0.525076    0.224645    0.290702    11.00000    0.03023    0.04211 =
         0.04405    0.01505    0.00823    0.00544
AFIX 127
H9A   2    0.644371    0.251871    0.327757    31.00000   -1.50000
H9B   2    0.576900    0.190880    0.262923    31.00000   -1.50000
H9C   2    0.462261    0.207277    0.332497    31.00000   -1.50000
H9D   2    0.477984    0.181481    0.287695   -31.00000   -1.50000
H9E   2    0.545455    0.242472    0.352528   -31.00000   -1.50000
H9F   2    0.660094    0.226075    0.282954   -31.00000   -1.50000
AFIX   0
C10   1    0.045603    0.197677    0.212765    11.00000    0.03142    0.02800 =
         0.04186    0.00797    0.02012    0.00471
AFIX  23
H10A  2   -0.090340    0.212562    0.213532    11.00000   -1.20000
H10B  2    0.141591    0.186374    0.278806    11.00000   -1.20000
AFIX   0
C11   1    0.001907    0.139896    0.149439    11.00000    0.02637    0.02843 =
         0.05119    0.00378    0.01199   -0.00038
AFIX  23
H11A  2   -0.100027    0.112824    0.162354    11.00000   -1.20000
H11B  2   -0.065937    0.152784    0.081817    11.00000   -1.20000
AFIX   0
C21   1    0.157808    0.060870    0.086486    11.00000    0.03690    0.03498 =
         0.03618   -0.00495    0.00313    0.00281
AFIX  23
H21A  2    0.106664    0.083919    0.025516    11.00000   -1.20000
H21B  2    0.045290    0.031041    0.083283    11.00000   -1.20000
AFIX   0
C22   1    0.359754    0.025532    0.099422    11.00000    0.03925    0.03730 =
         0.02928   -0.00325    0.00855    0.00521
AFIX  23
H22A  2    0.469500    0.055008    0.098335    11.00000   -1.20000
H22B  2    0.328587   -0.003997    0.046064    11.00000   -1.20000
AFIX   0
C23   1    0.445729   -0.010065    0.194181    11.00000    0.03358    0.02563 =
         0.03845    0.00017    0.01483    0.00212
AFIX  13
H23   2    0.335281   -0.041066    0.191950    11.00000   -1.20000
AFIX   0
C24   1    0.472814    0.035952    0.273958    11.00000    0.04600    0.03483 =
         0.02972    0.00540    0.01492    0.01472
AFIX  23
H24A  2    0.517978    0.013414    0.335203    11.00000   -1.20000
H24B  2    0.585975    0.066156    0.279413    11.00000   -1.20000
AFIX   0
C25   1    0.266707    0.070312    0.254933    11.00000    0.04526    0.03096 =
         0.04068    0.00888    0.02332    0.00958
AFIX  23
H25A  2    0.155305    0.040320    0.252576    11.00000   -1.20000
H25B  2    0.288871    0.099729    0.307631    11.00000   -1.20000
AFIX   0
C31   1    0.646624   -0.044721    0.209620    11.00000    0.03487    0.02380 =
         0.03161    0.00010    0.01405   -0.00006
C32   1    0.677160   -0.095748    0.155983    11.00000    0.03515    0.02489 =
         0.02944   -0.00105    0.01249   -0.00023
C33   1    0.892996   -0.108904    0.201587    11.00000    0.03670    0.02372 =
         0.02925   -0.00116    0.01438   -0.00204
C34   1    0.995632   -0.156335    0.175017    11.00000    0.03957    0.03011 =
         0.03673   -0.00002    0.01822    0.00404
AFIX  43
H34   2    1.144008   -0.164582    0.206834    11.00000   -1.20000
AFIX   0
C35   1    0.861047   -0.190041    0.098210    11.00000    0.05664    0.03210 =
         0.03766   -0.00538    0.02110    0.00818
C36   1    0.643227   -0.179908    0.049738    11.00000    0.05754    0.03846 =
         0.03830   -0.01386    0.00926   -0.00002
AFIX  43
H36   2    0.560415   -0.205514   -0.002552    11.00000   -1.20000
AFIX   0
C37   1    0.548690   -0.132169    0.078523    11.00000    0.03957    0.03602 =
         0.03852   -0.00705    0.00547   -0.00011
AFIX  43
H37   2    0.400136   -0.124241    0.046546    11.00000   -1.20000
HKLF 4 1 -1.0000  0.0000  0.0000  0.0000 -1.0000  0.0000  1.0000  0.0000  1.0000
REM  ba384_s in P2(1)/n          New: P21/c
REM R1 =  0.0446 for   4130 Fo > 4sig(Fo)  and  0.0579 for all   5138 data
REM    291 parameters refined using      3 restraints
END
WGHT      0.0625      0.7304
REM Highest difference peak  0.390,  deepest hole -0.299,  1-sigma level  0.043
Q1    1   0.3400  0.4103  0.0009  11.00000  0.05    0.39
Q2    1   0.1349  0.4237 -0.0177  11.00000  0.05    0.34
Q3    1   0.1116  0.2245  0.1964  11.00000  0.05    0.27
Q4    1   0.7853 -0.0992  0.1659  11.00000  0.05    0.26
Q5    1   0.2437  0.2453  0.1899  11.00000  0.05    0.25
;
data_global
_journal_date_recd_electronic     2011-09-21
_journal_date_accepted     2011-10-10
_journal_name_full     'Acta Crystallographica, Section E'
_journal_year     2011
_journal_volume     67
_journal_issue     11
_journal_page_first     o2945
_journal_page_last     o2946
_journal_paper_category     QO
_journal_coeditor_code     ZL2406
_publ_contact_author_name     'Dr Richard Betz'
_publ_contact_author_address
;
Department of Chemistry
Nelson Mandela Metropolitan University
Summerstrand Campus (South)
University Way
Summerstrand
PO Box 77000
Port Elizabeth 6031
South Africa
;
_publ_contact_author_email     'richard.betz@webmail.co.za'
_publ_contact_author_fax     '+27-41-504-4236'
_publ_contact_author_phone     '+27-41-504-4285'
_publ_section_title
;\
Palipiperidone:
3-{2-[4-(6-fluoro-1,2-benzoxazol-3-yl)piperidin-1-yl]ethyl}-9-hydroxy-2-\
methyl-1,6,7,8,9,9a-hexahydropyrido[1,2-<i>a</i>]pyrimidin-4-one
;
loop_
    _publ_author_name
    _publ_author_address
    'Betz, Richard'
;
Nelson Mandela Metropolitan University
Summerstrand Campus
Department of Chemistry
University Way
Summerstrand
PO Box 77000
Port Elizabeth 6031
South Africa
;
    'Gerber, Thomas'
;
Nelson Mandela Metropolitan University
Summerstrand Campus
Department of Chemistry
University Way
Summerstrand
PO Box 77000
Port Elizabeth 6031
South Africa
;
    'Hosten, Eric'
;
Nelson Mandela Metropolitan University
Summerstrand Campus
Department of Chemistry
University Way
Summerstrand
PO Box 77000
Port Elizabeth 6031
South Africa
;
    'Dayananda, Alaloor S.'
;
University of Mysore
Department of Studies in Chemistry
Manasagangotri
Mysore 570 006
India
;
    'Yathirajan, Hemmige S.'
;
University of Mysore
Department of Studies in Chemistry
Manasagangotri
Mysore 570 006
India
;
    'Saji Thomas'
;
Jubilant Life Sciences Ltd, C-26, Sector 59, Noida-201 301, India
;
