# Supplementary material for: Paliperidone: 3-{2-[4-(6-fluoro-1,2-benzoxazol-3-yl)piperidin-1-yl]eth­yl}-9-hy­droxy-2-methyl-1,6,7,8,9,9a-hexa­hydro­pyrido[1,2-a]pyrimidin-4-one
Source: Acta Crystallogr Sect E Struct Rep Online. 2011 Oct 12;67(Pt 11):o2945–6. doi: 10.1107/S160053681104164X (PMC3247356; doi:10.1107/S160053681104164X)
Supplement: Supplementary file 3 [file e-67-o2945-Isup3.hkl]

# 
# h,k,l, Fc-squared, Fo-squared, sigma(Fo-squared) and status flag 
# 
data_I
_shelx_title ' ba384_s in P2(1)/n          New: P21/c' 
_shelx_refln_list_code          4 
_shelx_F_calc_maximum      177.16 
_exptl_crystal_F_000       904.00 
_reflns_d_resolution_high  0.7496 
 
loop_ 
 _symmetry_equiv_pos_as_xyz 
 'x, y, z' 
 '-x, y+1/2, -z+1/2' 
 '-x, -y, -z' 
 'x, -y-1/2, z-1/2' 
 
_cell_length_a     6.8537 
_cell_length_b    21.5613 
_cell_length_c    15.3472 
_cell_angle_alpha  90.000 
_cell_angle_beta  113.857 
_cell_angle_gamma  90.000 
 
_shelx_F_squared_multiplier     1.000 
 
loop_ 
 _refln_index_h 
 _refln_index_k 
 _refln_index_l 
 _refln_F_squared_calc 
 _refln_F_squared_meas 
 _refln_F_squared_sigma 
 _refln_observed_status 
   1   0   0     4250.74     4230.99     27.40 o 
   2   0   0    14536.75    14390.86     92.48 o 
   3   0   0      165.66      183.02      2.19 o 
   4   0   0      123.19       82.99      1.65 o 
   5   0   0      515.79      523.76      5.47 o 
   6   0   0      558.31      524.39     11.02 o 
   7   0   0       34.76       32.44      4.09 o 
   8   0   0       15.11        2.83      4.41 o 
   1   1   0    26067.83    25499.63    228.72 o 
   2   1   0       27.77       35.34      0.82 o 
   3   1   0     5127.30     5475.78     24.77 o 
   4   1   0      428.15      499.04      3.18 o 
   5   1   0        9.46       14.67      0.99 o 
   6   1   0       46.41       35.79      2.78 o 
   7   1   0       17.54       16.72      2.78 o 
   8   1   0       10.54        9.64      3.46 o 
   0   2   0     1758.14     1518.95    121.57 o 
   1   2   0     4257.66     4229.67     19.32 o 
   2   2   0     3290.98     3172.85     14.42 o 
   3   2   0        0.00        0.20      1.18 o 
   4   2   0       10.00        7.19      0.74 o 
   5   2   0        0.14        0.80      1.14 o 
   6   2   0        2.22        0.64      2.33 o 
   7   2   0        0.12        4.11      2.55 o 
   8   2   0        0.89        4.77      2.87 o 
   1   3   0    14203.03    14451.75     61.52 o 
   2   3   0       76.06      102.85      1.00 o 
   3   3   0     1333.57     1332.04      7.01 o 
   4   3   0      675.76      658.33      4.30 o 
   5   3   0       21.31       13.67      1.27 o 
   6   3   0        1.25        3.19      2.33 o 
   7   3   0       74.70       81.97      4.30 o 
   8   3   0       14.29       25.14      3.34 o 
   0   4   0      630.62      580.74      4.46 o 
   1   4   0     1767.46     1905.88      7.58 o 
   2   4   0      728.62      749.83      3.64 o 
   3   4   0      715.33      795.30      5.61 o 
   4   4   0      126.77      130.80      2.23 o 
   5   4   0       33.87       38.27      1.65 o 
   6   4   0      186.48      161.90      4.61 o 
   7   4   0       46.38       39.54      3.22 o 
   8   4   0       17.15       26.30      3.32 o 
   1   5   0     3316.29     3328.92     13.69 o 
   2   5   0     1464.69     1451.06      6.61 o 
   3   5   0      118.62      115.19      1.31 o 
   4   5   0      386.89      342.65      3.61 o 
   5   5   0      303.96      287.78      3.52 o 
   6   5   0      321.26      311.06      6.00 o 
   7   5   0        1.63        3.83      2.74 o 
   8   5   0       56.01       78.12      6.14 o 
   0   6   0     1744.30     1814.45     12.13 o 
   1   6   0     3846.76     3673.68     14.41 o 
   2   6   0     1218.65     1406.65      6.20 o 
   3   6   0       53.34       35.92      1.41 o 
   4   6   0       43.99       35.06      1.37 o 
   5   6   0       91.31       80.92      2.18 o 
   6   6   0       38.29       48.53      2.59 o 
   7   6   0       26.25       22.78      2.45 o 
   8   6   0       39.25       62.88     10.55 o 
   1   7   0      884.60      834.59      3.77 o 
   2   7   0      200.77      211.34      1.64 o 
   3   7   0       49.97       63.88      1.23 o 
   4   7   0       21.14       12.92      1.14 o 
   5   7   0       10.57       12.33      1.38 o 
   6   7   0        8.89        7.94      2.17 o 
   7   7   0       24.67       17.98      2.75 o 
   8   7   0       17.41       23.45      3.94 o 
   0   8   0       13.91       24.16      0.97 o 
   1   8   0      360.65      370.69      2.10 o 
   2   8   0      821.36      760.29      4.21 o 
   3   8   0      143.47      140.45      1.97 o 
   4   8   0      161.62      163.38      2.48 o 
   5   8   0        2.17        2.00      3.64 o 
   6   8   0        3.41        4.06      1.94 o 
   7   8   0       18.25       20.57      2.55 o 
   8   8   0       12.92       20.12      2.87 o 
   1   9   0       17.71       20.43      0.75 o 
   2   9   0      159.64      155.15      1.59 o 
   3   9   0       36.87       35.86      1.10 o 
   4   9   0      293.07      290.94      3.03 o 
   5   9   0      383.35      324.72      4.24 o 
   6   9   0       13.22       13.34      2.17 o 
   7   9   0        0.05       -0.99      1.92 o 
   0  10   0      500.20      431.24      4.13 o 
   1  10   0       40.64       57.81      1.44 o 
   2  10   0        2.38        1.44      0.67 o 
   3  10   0      112.94      142.20      1.88 o 
   4  10   0       25.94       28.46      1.42 o 
   5  10   0       71.12       63.02      2.32 o 
   6  10   0       92.90       85.73      3.11 o 
   7  10   0        1.20        2.10      2.02 o 
   1  11   0      323.71      350.43      3.01 o 
   2  11   0      202.06      231.25      2.28 o 
   3  11   0       71.93       74.92      1.38 o 
   4  11   0      305.64      305.08      3.55 o 
   5  11   0       56.08       45.83      1.99 o 
   6  11   0       39.20       38.69      2.33 o 
   7  11   0        0.00        1.68      2.03 o 
   0  12   0       31.10       38.72      3.56 o 
   1  12   0      348.24      361.02      3.21 o 
   2  12   0      137.87      164.99      2.04 o 
   3  12   0      443.02      409.94      3.47 o 
   4  12   0       73.12       69.58      2.59 o 
   5  12   0      223.68      196.33      3.70 o 
   6  12   0       11.95        6.98      1.92 o 
   7  12   0       37.47       42.90      3.10 o 
   1  13   0     1799.82     1999.01     12.84 o 
   2  13   0      653.48      654.02      4.50 o 
   3  13   0      194.91      194.74      2.70 o 
   4  13   0      288.22      272.21      4.44 o 
   5  13   0      304.22      283.80      4.25 o 
   6  13   0      110.11      121.47      5.44 o 
   7  13   0       21.83       39.18      3.15 o 
   0  14   0      181.28      238.07      3.81 o 
   1  14   0      169.84      207.15      3.30 o 
   2  14   0      535.33      581.42      4.58 o 
   3  14   0      111.26      119.83      2.18 o 
   4  14   0     2496.72     2389.03     17.70 o 
   5  14   0      128.32      143.76      4.73 o 
   6  14   0       11.26       15.82      2.49 o 
   7  14   0      130.76      158.53     11.50 o 
   1  15   0     1054.59     1051.62      7.77 o 
   2  15   0       87.39       90.87      2.22 o 
   3  15   0      224.30      222.49      2.97 o 
   4  15   0      484.29      457.18      5.55 o 
   5  15   0       71.31       55.10      2.50 o 
   6  15   0        0.13       -1.27      2.17 o 
   7  15   0        4.80       14.07      3.32 o 
   0  16   0       26.45       25.16      2.00 o 
   1  16   0        0.25        1.18      1.29 o 
   2  16   0       28.86       29.99      1.69 o 
   3  16   0       44.37       43.08      1.81 o 
   4  16   0       72.06       84.44      3.05 o 
   5  16   0        5.56        4.46      1.82 o 
   6  16   0      202.13      224.65      5.23 o 
   1  17   0       14.87       11.90      1.54 o 
   2  17   0       46.37       43.98      2.00 o 
   3  17   0        5.63       -1.25      1.66 o 
   4  17   0      261.81      268.47      5.36 o 
   5  17   0       16.54       13.71      1.98 o 
   6  17   0        5.75        5.31      2.45 o 
   0  18   0        0.80        1.82      2.11 o 
   1  18   0       16.49       19.12      1.68 o 
   2  18   0      205.66      200.55      3.54 o 
   3  18   0        6.58        6.47      2.21 o 
   4  18   0        0.93        3.07      1.81 o 
   5  18   0        2.04        0.09      1.93 o 
   6  18   0       41.70       43.33      3.78 o 
   1  19   0      132.71      141.79      3.82 o 
   2  19   0        5.08        5.24      1.77 o 
   3  19   0      246.38      235.79      4.88 o 
   4  19   0       74.54       68.62      3.14 o 
   5  19   0       11.94       14.41      2.15 o 
   6  19   0        1.79        2.96      3.14 o 
   0  20   0       43.16       40.16      3.12 o 
   1  20   0        8.00        8.13      1.82 o 
   2  20   0        0.00       -1.69      1.69 o 
   3  20   0        0.71       -0.23      2.12 o 
   4  20   0       31.99       29.68      4.47 o 
   5  20   0        0.56        0.36      2.39 o 
   6  20   0       24.79       28.35      6.30 o 
   1  21   0      314.46      330.39      4.87 o 
   2  21   0      350.02      355.53      5.93 o 
   3  21   0        4.66        0.88      2.10 o 
   4  21   0        7.54        6.83      2.47 o 
   5  21   0        0.15       -1.94      2.54 o 
   0  22   0      231.05      231.02      9.29 o 
   1  22   0      414.53      423.15      7.96 o 
   2  22   0       70.78       61.77      4.02 o 
   3  22   0        0.23        1.62      2.30 o 
   4  22   0        5.93        6.63      2.42 o 
   5  22   0        8.60       10.05      2.80 o 
   1  23   0       27.13       25.55      2.39 o 
   2  23   0        2.70        2.54      2.47 o 
   3  23   0       16.81       15.14      2.62 o 
   4  23   0       10.28       12.65      2.64 o 
   5  23   0        7.93        5.49      2.76 o 
   0  24   0      126.95      148.75      5.45 o 
   1  24   0        9.91       13.89      2.66 o 
   2  24   0       31.55       32.75      2.84 o 
   3  24   0       29.83       30.63      3.05 o 
   4  24   0       13.46       11.26      2.84 o 
   1  25   0      158.54      160.88      4.85 o 
   2  25   0        0.01        1.18      2.53 o 
   3  25   0       11.77       14.89      2.76 o 
   4  25   0       80.52       82.11      5.84 o 
   0  26   0        0.02       -3.78      3.78 o 
   1  26   0       66.57       69.70      3.69 o 
   2  26   0       26.03       22.89      3.02 o 
   3  26   0        1.43        1.70      2.59 o 
   1  27   0       71.18       73.40      3.88 o 
   2  27   0       34.58       33.95      3.32 o 
   0  28   0       38.52       32.13      5.67 o 
   1  28   0        8.13        5.99      3.45 o 
  -8   1   1       14.39       14.36      3.00 o 
  -7   1   1        5.93        4.82      2.55 o 
  -6   1   1      238.51      213.31      4.78 o 
  -5   1   1      306.17      317.19      3.59 o 
  -4   1   1     1393.59     1494.90      8.46 o 
  -3   1   1      231.92      242.31      1.92 o 
  -2   1   1      360.59      383.61      2.35 o 
  -1   1   1      598.85      626.77      4.25 o 
   1   1   1       35.87       42.83      0.98 o 
   2   1   1      138.39      113.25      1.24 o 
   3   1   1      303.51      321.72      2.41 o 
   4   1   1       10.49        3.07      0.77 o 
   5   1   1      111.75       94.31      2.54 o 
   6   1   1      227.01      208.88      5.23 o 
   7   1   1        0.32        0.94      2.45 o 
   8   1   1        2.33        5.04      3.12 o 
  -8   2   1        5.06       17.40      4.09 o 
  -7   2   1      196.27      141.92      4.66 o 
  -6   2   1      104.06       95.29     11.18 o 
  -5   2   1      349.65      336.79      3.19 o 
  -4   2   1      563.85      662.79      4.28 o 
  -3   2   1      658.01      692.24      4.20 o 
  -2   2   1     2590.65     2578.93     13.54 o 
  -1   2   1      166.25      175.11      1.27 o 
   0   2   1     4149.80     4300.27     17.96 o 
   1   2   1      715.67      756.31      3.74 o 
   2   2   1       64.42       45.56      0.97 o 
   3   2   1      704.66      780.51      4.53 o 
   4   2   1      141.58      128.96      1.96 o 
   5   2   1      205.66      195.08      2.73 o 
   6   2   1       23.72       26.92      2.78 o 
   7   2   1        0.64        0.44      2.55 o 
   8   2   1        1.31        4.02      3.00 o 
  -8   3   1      191.74      235.56     17.01 o 
  -7   3   1       24.06       30.72      2.87 o 
  -6   3   1      863.48      769.57      9.89 o 
  -5   3   1       33.04       34.34      1.48 o 
  -4   3   1      123.71      107.70      2.52 o 
  -3   3   1     1018.61     1185.85      6.77 o 
  -2   3   1     1121.72     1224.81      6.77 o 
   0   3   1     3615.33     3209.09     12.60 o 
   1   3   1     3349.41     3228.60     14.70 o 
   2   3   1     3155.11     3123.20     14.42 o 
   3   3   1     1589.65     1760.50      9.16 o 
   4   3   1       22.39       27.22      1.23 o 
   5   3   1      249.92      249.30      3.97 o 
   6   3   1      194.75      181.13      5.01 o 
   7   3   1        3.14        3.86      2.64 o 
   8   3   1        2.19        6.59      3.00 o 
  -8   4   1        3.68        5.77      2.41 o 
  -7   4   1       15.29        9.82      2.55 o 
  -6   4   1       58.50       39.30      2.87 o 
  -5   4   1       28.27       31.43      1.43 o 
  -4   4   1        8.89       25.02      1.05 o 
  -3   4   1     2121.80     2235.77     12.17 o 
  -2   4   1      165.24      174.22      1.44 o 
  -1   4   1       85.58       71.99      1.10 o 
   0   4   1     1803.89     1809.33      7.56 o 
   1   4   1      997.59     1125.42      5.51 o 
   2   4   1      933.65      968.29      4.95 o 
   3   4   1       11.41       28.94      0.94 o 
   4   4   1       16.66       12.33      0.82 o 
   5   4   1       75.79       56.18      2.91 o 
   6   4   1      319.58      312.52      7.56 o 
   7   4   1       16.02       28.40      3.46 o 
   8   4   1       22.58       20.87      3.32 o 
  -8   5   1       10.69       18.21      3.31 o 
  -7   5   1       12.35       10.49      2.13 o 
  -6   5   1       75.01       71.19      6.30 o 
  -5   5   1        1.29        2.12      1.11 o 
  -4   5   1       56.96       66.51      1.48 o 
  -3   5   1     2591.02     2922.78     15.83 o 
  -2   5   1      509.43      521.47      2.96 o 
  -1   5   1      325.62      312.72      1.74 o 
   0   5   1      323.71      315.65      1.80 o 
   1   5   1      516.47      494.69      2.42 o 
   2   5   1     1076.31     1268.32      6.00 o 
   3   5   1      336.29      314.68      2.52 o 
   4   5   1      604.42      585.36      4.01 o 
   5   5   1       18.64       28.80      2.03 o 
   6   5   1       80.50       71.88      3.99 o 
   7   5   1        4.12        4.61      2.27 o 
   8   5   1       18.06       38.30      3.77 o 
  -8   6   1        0.60        3.22      3.46 o 
  -7   6   1       26.91       39.17      2.64 o 
  -6   6   1      346.90      310.23      4.73 o 
  -5   6   1      323.21      316.82      3.34 o 
  -4   6   1       28.94       30.15      1.28 o 
  -3   6   1      810.23      788.27      4.99 o 
  -2   6   1      564.67      610.85      3.44 o 
  -1   6   1     5059.43     4909.63     20.13 o 
   0   6   1      309.52      315.86      1.93 o 
   1   6   1      230.90      189.77      1.38 o 
   2   6   1      245.11      300.67      2.22 o 
   3   6   1        4.37        0.36      0.63 o 
   4   6   1       24.46       24.92      1.01 o 
   5   6   1     1741.25     1697.97     12.93 o 
   6   6   1       18.70       17.14      2.27 o 
   7   6   1        2.99        4.76      2.27 o 
  -8   7   1        0.73        2.90      3.15 o 
  -7   7   1       36.53       34.80      2.63 o 
  -6   7   1        7.67        8.72      1.94 o 
  -5   7   1      661.05      649.75      5.32 o 
  -4   7   1      502.67      514.61      4.25 o 
  -3   7   1     1440.74     1455.44      8.49 o 
  -2   7   1     1545.28     1668.80      8.10 o 
  -1   7   1      159.60      210.69      1.56 o 
   0   7   1      177.31      261.93      1.80 o 
   1   7   1      312.97      250.16      2.02 o 
   2   7   1     1207.60     1523.36      8.10 o 
   3   7   1      212.55      224.13      2.01 o 
   4   7   1      763.30      700.23      4.85 o 
   5   7   1      464.23      436.97      5.17 o 
   6   7   1       57.15       38.02      2.64 o 
   7   7   1        0.00        1.38      2.22 o 
  -8   8   1        0.28       -1.08      2.94 o 
  -7   8   1       89.75       81.41      3.11 o 
  -6   8   1       57.98       52.80      2.66 o 
  -5   8   1       91.24       80.94      2.93 o 
  -4   8   1      113.18       98.55      1.86 o 
  -3   8   1      190.92      188.70      2.93 o 
  -2   8   1     2645.66     2898.16     15.72 o 
  -1   8   1     1491.08     1438.86      6.71 o 
   0   8   1      199.62      216.93      1.70 o 
   1   8   1     2113.22     2151.13      9.29 o 
   2   8   1      128.82      147.12      1.60 o 
   3   8   1      331.69      394.17      2.88 o 
   4   8   1       28.46       24.56      0.88 o 
   5   8   1        0.92       -2.44      2.50 o 
   6   8   1       74.49       67.75      3.31 o 
   7   8   1       19.59       25.90      2.69 o 
  -8   9   1        8.36       16.33      4.22 o 
  -7   9   1       44.28       48.77      2.59 o 
  -6   9   1        0.21        2.77      1.70 o 
  -5   9   1      400.52      384.96      5.68 o 
  -4   9   1        0.28        1.31      1.44 o 
  -3   9   1       26.25       27.73      1.15 o 
  -2   9   1       43.07       76.48      1.15 o 
  -1   9   1       11.17       20.21      0.79 o 
   0   9   1        2.41       10.27      0.66 o 
   1   9   1      237.09      225.87      2.05 o 
   2   9   1       78.57       77.61      1.71 o 
   3   9   1       10.87        5.83      0.83 o 
   4   9   1       55.57       38.79      1.31 o 
   5   9   1      479.10      453.76      5.29 o 
   6   9   1      382.89      382.71      5.96 o 
   7   9   1       37.40       35.86      3.50 o 
  -8  10   1       61.82       59.84      4.68 o 
  -7  10   1        7.99        6.36      1.95 o 
  -6  10   1        0.15        6.01      1.73 o 
  -5  10   1      621.01      608.14      6.05 o 
  -4  10   1        0.79       -0.76      1.65 o 
  -3  10   1       43.32       42.01      1.53 o 
  -2  10   1      200.27      203.49      1.82 o 
  -1  10   1      552.55      586.62      3.76 o 
   0  10   1       13.46       19.27      0.90 o 
   1  10   1      405.92      411.46      3.07 o 
   2  10   1     3241.34     3217.62     16.56 o 
   3  10   1      257.56      278.43      2.56 o 
   4  10   1      519.05      496.65      3.72 o 
   5  10   1      142.41      111.93      2.71 o 
   6  10   1      115.23      110.58      3.22 o 
   7  10   1       18.16       16.80      2.37 o 
  -7  11   1        2.75        4.64      2.25 o 
  -6  11   1      162.06      151.95      4.86 o 
  -5  11   1        6.03       11.54      1.68 o 
  -4  11   1        6.68        4.90      1.22 o 
  -3  11   1      100.65       97.01      2.52 o 
  -2  11   1     1489.79     1555.87      7.90 o 
  -1  11   1       96.28       98.88      1.71 o 
   0  11   1      240.12      227.98      2.62 o 
   1  11   1      520.20      490.33      3.67 o 
   2  11   1      492.44      470.41      3.51 o 
   3  11   1      298.42      297.27      2.91 o 
   4  11   1        0.22       -1.44      1.71 o 
   5  11   1       15.33       14.22      1.92 o 
   6  11   1        4.62        6.56      2.02 o 
   7  11   1       97.41      111.45      4.25 o 
  -7  12   1       36.20       33.62      2.63 o 
  -6  12   1      148.72      148.92      4.47 o 
  -5  12   1      516.28      488.17      6.46 o 
  -4  12   1        2.26        3.34      1.34 o 
  -3  12   1     1680.12     1763.39     10.60 o 
  -2  12   1      549.48      581.40      4.27 o 
  -1  12   1      234.69      222.07      2.45 o 
   0  12   1       34.66       40.81      1.90 o 
   1  12   1     1605.34     1667.88     10.99 o 
   2  12   1       94.80       82.98      1.69 o 
   3  12   1      299.44      316.81      3.34 o 
   4  12   1      329.53      318.51      3.90 o 
   5  12   1       29.73       27.99      1.89 o 
   6  12   1       11.32       14.31      2.14 o 
   7  12   1      130.02      154.64      4.77 o 
  -7  13   1        5.25       11.15      2.49 o 
  -6  13   1      142.81      146.08      3.94 o 
  -5  13   1        3.22        3.02      2.37 o 
  -4  13   1      116.36      140.20      3.00 o 
  -3  13   1       77.53       74.47      1.28 o 
  -2  13   1      469.78      507.59      4.67 o 
  -1  13   1      482.78      466.43      4.19 o 
   0  13   1      350.20      340.29      3.43 o 
   1  13   1        2.79        5.38      1.08 o 
   2  13   1      412.20      439.47      3.80 o 
   3  13   1       69.24       64.32      1.95 o 
   4  13   1      336.47      372.87      4.85 o 
   5  13   1      124.81      120.00      3.31 o 
   6  13   1       17.79       25.28      2.68 o 
   7  13   1      103.49      117.20      5.51 o 
  -7  14   1       16.84       25.72      2.77 o 
  -6  14   1       84.76       88.86      3.70 o 
  -5  14   1        1.80       -0.12      1.66 o 
  -4  14   1       24.88       28.97      1.97 o 
  -3  14   1        2.47        2.62      1.10 o 
  -2  14   1      262.80      269.93      3.62 o 
  -1  14   1      426.93      442.08      3.87 o 
   0  14   1      392.97      386.54      3.53 o 
   1  14   1      796.16      816.97      6.36 o 
   2  14   1      138.80      112.27      2.11 o 
   3  14   1      631.66      579.71      5.19 o 
   4  14   1      108.82      111.19      4.64 o 
   5  14   1        3.09        1.74      1.79 o 
   6  14   1        0.13       -0.69      2.22 o 
   7  14   1        9.23       10.61      3.32 o 
  -7  15   1       19.53       17.91      2.77 o 
  -6  15   1        0.00        2.25      2.21 o 
  -5  15   1       62.38       61.40      2.53 o 
  -4  15   1      102.78       91.12      4.64 o 
  -3  15   1      101.31       91.86      2.47 o 
  -2  15   1       20.26       18.01      1.33 o 
  -1  15   1      280.37      292.58      3.12 o 
   0  15   1        0.46        4.86      1.09 o 
   1  15   1      613.36      670.19      5.73 o 
   2  15   1        0.89        3.95      1.09 o 
   3  15   1      160.77      169.04      2.89 o 
   4  15   1      469.47      460.02      5.65 o 
   5  15   1       11.30        7.87      1.83 o 
   6  15   1        0.45        0.46      2.31 o 
  -7  16   1        1.75       -1.63      3.09 o 
  -6  16   1       16.79       17.39      3.40 o 
  -5  16   1        9.47       10.96      2.05 o 
  -4  16   1      306.98      308.15      4.55 o 
  -3  16   1      592.95      599.25      5.69 o 
  -2  16   1       32.03       33.05      1.57 o 
  -1  16   1      115.32      128.28      2.28 o 
   0  16   1      171.64      177.09      2.57 o 
   1  16   1       44.22       37.46      1.65 o 
   2  16   1       71.09       77.41      2.53 o 
   3  16   1      670.21      633.53      5.67 o 
   4  16   1      128.64      140.03      3.68 o 
   5  16   1       83.56       83.63      3.13 o 
   6  16   1        6.17        8.36      3.09 o 
  -6  17   1        1.56        0.66      2.21 o 
  -5  17   1       25.62       27.96      2.21 o 
  -4  17   1       72.29       80.50      2.99 o 
  -3  17   1      707.41      648.66      7.66 o 
  -2  17   1      184.37      165.53      3.05 o 
  -1  17   1       23.68       20.98      1.68 o 
   0  17   1       97.85      105.10      2.75 o 
   1  17   1       26.25       20.93      1.72 o 
   2  17   1        0.00       -1.49      1.49 o 
   3  17   1       78.03       74.85      2.89 o 
   4  17   1       93.24       97.40      3.28 o 
   5  17   1       18.19       18.31      2.18 o 
   6  17   1      116.66      155.98      6.61 o 
  -6  18   1       14.91       11.75      2.49 o 
  -5  18   1       99.60      112.47      3.45 o 
  -4  18   1      141.35      143.35      4.01 o 
  -3  18   1       50.86       47.63      2.68 o 
  -2  18   1      651.06      618.85      6.20 o 
  -1  18   1        3.86        4.84      1.91 o 
   0  18   1       20.87       15.64      1.69 o 
   1  18   1       10.88       12.75      1.73 o 
   2  18   1      210.59      195.08      3.51 o 
   3  18   1      476.27      468.78      5.77 o 
   4  18   1       41.25       38.42      2.42 o 
   5  18   1        0.57        3.21      2.00 o 
   6  18   1        1.89        0.14      3.25 o 
  -6  19   1       31.27       39.26      3.71 o 
  -5  19   1        1.59        2.49      1.94 o 
  -4  19   1      245.10      250.39      5.11 o 
  -3  19   1       58.15       45.97      3.86 o 
  -2  19   1        5.69        5.52      1.84 o 
  -1  19   1       23.06       18.97      1.84 o 
   0  19   1      401.12      398.70      4.92 o 
   1  19   1       25.58       27.56      2.00 o 
   2  19   1      106.62      101.64      3.03 o 
   3  19   1      104.86      100.44      4.67 o 
   4  19   1      272.72      256.20      5.50 o 
   5  19   1        9.22        8.63      2.20 o 
   6  19   1       34.58       38.74      4.01 o 
  -6  20   1       17.63       14.38      4.72 o 
  -5  20   1        8.11        8.80      2.39 o 
  -4  20   1       10.74       19.52      3.19 o 
  -3  20   1        1.22        0.47      2.12 o 
  -2  20   1      785.99      734.70      7.22 o 
  -1  20   1       34.23       31.30      2.10 o 
   0  20   1       29.35       27.89      2.05 o 
   1  20   1      613.78      609.44      8.05 o 
   2  20   1      228.57      237.86      5.12 o 
   3  20   1      174.05      158.60      5.02 o 
   4  20   1      406.48      425.04      6.23 o 
   5  20   1       10.36       12.47      2.62 o 
  -5  21   1       52.09       54.56      3.36 o 
  -4  21   1        1.78       -2.05      2.33 o 
  -3  21   1       39.31       29.51      2.66 o 
  -2  21   1      318.72      313.52      7.31 o 
  -1  21   1       58.42       59.97      2.82 o 
   0  21   1      559.44      546.87      8.32 o 
   1  21   1      767.84      787.16      7.83 o 
   2  21   1      329.91      329.44      8.17 o 
   3  21   1        5.84        4.38      2.61 o 
   4  21   1        1.03        3.54      2.45 o 
   5  21   1       18.88       16.22      2.84 o 
  -5  22   1      270.33      335.13      6.27 o 
  -4  22   1        0.00       -0.78      2.31 o 
  -3  22   1        3.43        5.34      2.89 o 
  -2  22   1      339.40      342.11      5.93 o 
  -1  22   1      434.97      416.15      5.46 o 
   0  22   1       12.54       15.34      2.04 o 
   1  22   1      486.07      476.70      5.97 o 
   2  22   1       46.02       42.22      3.08 o 
   3  22   1        1.08       -1.62      2.39 o 
   4  22   1       81.63       72.29      3.75 o 
   5  22   1        3.52       -0.03      2.69 o 
  -5  23   1        3.40        9.37      2.84 o 
  -4  23   1        3.42       -0.80      2.51 o 
  -3  23   1       77.00       66.60      3.56 o 
  -2  23   1        4.38        7.92      2.39 o 
  -1  23   1      593.75      604.03      7.55 o 
   0  23   1       57.32       55.13      2.63 o 
   1  23   1      530.46      541.85      6.57 o 
   2  23   1       53.53       51.53      3.26 o 
   3  23   1        6.03        4.30      2.58 o 
   4  23   1        3.86        6.55      2.62 o 
  -4  24   1       14.49       15.45      2.83 o 
  -3  24   1       13.10       12.49      2.65 o 
  -2  24   1      219.78      219.48      5.21 o 
  -1  24   1        5.27       14.40      2.66 o 
   0  24   1       23.84       25.27      2.32 o 
   1  24   1      476.95      488.65      7.39 o 
   2  24   1       13.27        9.48      2.58 o 
   3  24   1        0.20        0.83      2.43 o 
   4  24   1       23.15       26.47      3.13 o 
  -4  25   1       93.09      113.64      4.60 o 
  -3  25   1        9.63        9.47      2.68 o 
  -2  25   1       12.89       10.95      2.72 o 
  -1  25   1       14.57       18.92      2.72 o 
   0  25   1       39.17       37.92      2.51 o 
   1  25   1      149.43      175.82      5.03 o 
   2  25   1        0.00       -2.35      2.35 o 
   3  25   1       19.92       20.52      3.00 o 
  -3  26   1        9.94        8.02      2.77 o 
  -2  26   1       11.90       10.15      2.90 o 
  -1  26   1      357.37      366.04      6.61 o 
   0  26   1       95.31       87.36      5.12 o 
   1  26   1       45.37       45.35      3.33 o 
   2  26   1        0.87       -2.65      2.65 o 
   3  26   1       11.65       10.38      2.90 o 
  -3  27   1        5.07        1.68      2.83 o 
  -2  27   1       20.56       21.44      3.08 o 
  -1  27   1      147.94      147.14      4.94 o 
   0  27   1        0.00        0.63      3.34 o 
   1  27   1       56.54       47.20      3.45 o 
   2  27   1       36.88       32.49      3.87 o 
  -2  28   1       71.26       68.97      6.93 o 
  -1  28   1        0.24        0.47      3.34 o 
   0  28   1       33.99       32.49      4.01 o 
   1  28   1        0.58        0.92      3.94 o 
  -8   0   2        8.87       11.02      3.78 o 
  -7   0   2       69.45       66.45      5.35 o 
  -6   0   2      849.34      780.77     13.54 o 
  -5   0   2       90.69       79.17      5.20 o 
  -4   0   2     1129.54     1076.72     10.91 o 
  -3   0   2       89.35      124.73      2.23 o 
  -2   0   2     1169.91     1371.97     12.47 o 
  -1   0   2     3465.19     3518.82     31.73 o 
   0   0   2     2338.63     2559.22     16.42 o 
   1   0   2      249.98      155.29      1.89 o 
   2   0   2        3.13        1.42      0.82 o 
   3   0   2       58.22       43.11      2.81 o 
   4   0   2       64.68       54.66      2.64 o 
   5   0   2        4.21        1.20      1.81 o 
   6   0   2      253.07      240.62      7.87 o 
   7   0   2       56.93       45.98      5.04 o 
  -8   1   2        1.09        2.68      2.99 o 
  -7   1   2      101.97       78.52      3.89 o 
  -6   1   2      346.75      335.82      7.09 o 
  -5   1   2      111.18      124.75      2.32 o 
  -4   1   2        1.13        0.34      0.82 o 
  -3   1   2      840.14      885.28      5.46 o 
  -2   1   2       39.18       37.83      1.06 o 
  -1   1   2     2995.43     3058.03     19.72 o 
   0   1   2     2806.89     3045.62     13.90 o 
   1   1   2        1.27        9.73      0.54 o 
   2   1   2     1919.40     1995.23      9.53 o 
   3   1   2       82.58       59.88      1.42 o 
   4   1   2        0.01       -1.04      1.04 o 
   5   1   2      714.86      666.75      6.27 o 
   6   1   2       42.52       35.90      3.12 o 
   7   1   2        1.96        9.86      2.78 o 
  -8   2   2       40.07       52.39      3.45 o 
  -7   2   2        3.36        7.73      3.31 o 
  -6   2   2       69.99       60.42      3.45 o 
  -5   2   2      108.42      121.15      3.60 o 
  -4   2   2      611.51      654.74      4.10 o 
  -3   2   2       22.49       20.87      0.80 o 
  -2   2   2      873.67     1008.43      6.85 o 
  -1   2   2      422.08      398.60      2.65 o 
   0   2   2     3583.67     3580.28     15.38 o 
   1   2   2     1826.51     2004.96      9.41 o 
   2   2   2     1020.14      973.61      5.04 o 
   3   2   2       68.94       97.48      1.63 o 
   4   2   2       40.42       49.02      1.79 o 
   5   2   2        2.08        1.93      1.23 o 
   6   2   2      186.15      182.77      8.19 o 
   7   2   2        4.28        2.05      2.68 o 
  -8   3   2        3.33        0.89      2.55 o 
  -7   3   2        9.33       13.14      2.55 o 
  -6   3   2       35.71       23.71      2.27 o 
  -5   3   2      134.87      125.95      1.88 o 
  -4   3   2      562.45      621.15      3.99 o 
  -3   3   2      115.15      169.95      1.55 o 
  -2   3   2      678.83      725.19      4.33 o 
  -1   3   2      224.13      197.44      1.39 o 
   0   3   2      105.06      116.63      0.94 o 
   1   3   2       52.29       61.64      1.07 o 
   2   3   2      283.21      255.76      1.94 o 
   3   3   2      202.29      234.70      2.58 o 
   4   3   2      385.52      349.77      3.40 o 
   5   3   2        8.44        2.08      1.24 o 
   6   3   2        5.83        4.75      2.55 o 
   7   3   2       10.15       11.79      2.78 o 
  -8   4   2        8.89       14.00      4.41 o 
  -7   4   2       30.76       23.85      2.64 o 
  -6   4   2      101.87       90.08      3.40 o 
  -5   4   2       16.66       12.65      1.06 o 
  -4   4   2      147.43      172.86      2.02 o 
  -3   4   2     3187.48     3296.46     16.22 o 
  -2   4   2     7328.54     7148.82     41.36 o 
  -1   4   2    10745.19    10344.44     47.37 o 
   0   4   2     9555.17     9483.95     37.54 o 
   1   4   2     5275.40     4841.30     20.84 o 
   2   4   2      150.77      161.11      3.85 o 
   3   4   2        0.09        5.22      0.85 o 
   4   4   2      137.22      131.40      2.87 o 
   5   4   2       78.16       69.36      5.09 o 
   6   4   2      181.86      164.98      5.11 o 
   7   4   2        0.49       -0.52      2.78 o 
  -8   5   2        3.91        6.99      2.64 o 
  -7   5   2       62.75       71.53      3.14 o 
  -6   5   2       66.14       53.71      2.58 o 
  -5   5   2       12.93       10.24      1.03 o 
  -4   5   2      802.00      803.32      5.10 o 
  -3   5   2      501.95      579.43      3.77 o 
  -2   5   2     2465.14     2366.65     11.05 o 
  -1   5   2     3325.91     3609.84     15.55 o 
   0   5   2      169.66      221.56      1.50 o 
   1   5   2     1019.31      977.82      5.27 o 
   2   5   2       38.34       40.07      1.11 o 
   3   5   2      954.37      998.83      6.86 o 
   4   5   2        7.20       10.13      1.09 o 
   5   5   2      779.51      683.77      7.49 o 
   6   5   2      145.74      112.50      4.53 o 
   7   5   2        0.34        3.74      2.99 o 
  -8   6   2        0.68       -0.86      2.50 o 
  -7   6   2        0.30       -0.62      2.23 o 
  -6   6   2       19.08       20.44      2.14 o 
  -5   6   2        7.44        4.07      1.00 o 
  -4   6   2      254.58      265.96      2.62 o 
  -3   6   2      930.64     1000.20      5.52 o 
  -2   6   2      860.96     1046.62      5.31 o 
  -1   6   2       66.40       37.82      0.83 o 
   0   6   2     1425.57     1312.63      5.53 o 
   1   6   2     1924.37     1794.42      7.82 o 
   2   6   2       13.01       26.03      0.86 o 
   3   6   2        0.10       -0.03      1.03 o 
   4   6   2     1405.54     1353.01      9.10 o 
   5   6   2      683.85      638.15      9.74 o 
   6   6   2       56.88       38.81      2.69 o 
   7   6   2       31.82       42.39      3.01 o 
  -8   7   2        3.53        4.51      2.47 o 
  -7   7   2       47.98       70.06      3.64 o 
  -6   7   2       14.27       12.03      1.79 o 
  -5   7   2        9.40        5.63      1.62 o 
  -4   7   2       33.64       35.71      1.26 o 
  -3   7   2     1076.55     1151.82      6.82 o 
  -2   7   2      250.06      256.59      2.03 o 
  -1   7   2      156.76      186.19      1.45 o 
   0   7   2      635.10      634.68      3.05 o 
   1   7   2     2015.09     2010.38      8.34 o 
   2   7   2      890.86      940.91      5.95 o 
   3   7   2      125.24      153.12      2.07 o 
   4   7   2      248.68      237.74      2.99 o 
   5   7   2      928.38      801.37      7.53 o 
   6   7   2       51.15       45.94      2.82 o 
   7   7   2       58.47       62.91      3.54 o 
  -8   8   2       25.33       38.93      3.90 o 
  -7   8   2        8.17       13.32      1.95 o 
  -6   8   2        1.18        3.05      1.59 o 
  -5   8   2      276.03      265.10      2.92 o 
  -4   8   2      186.27      193.03      2.20 o 
  -3   8   2      149.75      173.99      2.03 o 
  -2   8   2     1089.20     1139.91      6.30 o 
  -1   8   2      425.53      483.39      2.75 o 
   0   8   2      794.96      739.82      3.53 o 
   1   8   2       34.66       48.37      1.22 o 
   2   8   2     3918.99     4026.37     21.81 o 
   3   8   2     1166.71     1195.23      7.48 o 
   4   8   2      677.24      672.89      5.47 o 
   5   8   2      444.95      443.37      5.79 o 
   6   8   2       79.17       54.81      2.95 o 
   7   8   2        6.87       17.26      3.18 o 
  -8   9   2       45.89       61.95      5.37 o 
  -7   9   2       21.23       22.04      2.00 o 
  -6   9   2      391.63      363.63      4.77 o 
  -5   9   2     1103.84     1137.91      7.44 o 
  -4   9   2      483.04      502.85      4.20 o 
  -3   9   2       53.51       64.43      1.55 o 
  -2   9   2      565.61      686.91      4.11 o 
  -1   9   2      502.32      601.89      3.53 o 
   0   9   2       13.41       10.37      0.68 o 
   1   9   2       11.10        4.71      0.81 o 
   2   9   2     2628.08     2721.50     14.11 o 
   3   9   2      384.63      374.87      3.34 o 
   4   9   2      380.89      348.59      3.74 o 
   5   9   2      183.72      183.40      3.68 o 
   6   9   2        3.46        9.17      3.72 o 
   7   9   2        1.78        4.59      3.02 o 
  -8  10   2       64.89       77.19      4.39 o 
  -7  10   2        0.01        1.19      2.02 o 
  -6  10   2      599.26      641.20      7.41 o 
  -5  10   2     1419.73     1430.65     11.11 o 
  -4  10   2      511.70      511.35      4.32 o 
  -3  10   2      873.01      966.69      6.17 o 
  -2  10   2      956.16      983.90      5.53 o 
  -1  10   2      605.21      743.59      4.23 o 
   0  10   2      147.80      112.42      1.61 o 
   1  10   2     1126.71     1188.00      6.82 o 
   2  10   2      166.84      175.17      2.16 o 
   3  10   2      205.94      196.39      2.51 o 
   4  10   2       89.44       75.20      2.31 o 
   5  10   2       37.68       39.36      2.23 o 
   6  10   2       63.62       71.11      5.11 o 
   7  10   2        0.30        0.58      3.62 o 
  -8  11   2       38.87       44.60      3.55 o 
  -7  11   2        1.36        1.24      2.07 o 
  -6  11   2        0.98        1.98      1.93 o 
  -5  11   2     1372.20     1318.81     10.51 o 
  -4  11   2      102.52       90.01      2.20 o 
  -3  11   2      386.33      392.41      3.36 o 
  -2  11   2     2012.60     2122.49     11.05 o 
  -1  11   2      765.77      812.44      4.99 o 
   0  11   2       33.43       30.09      1.27 o 
   1  11   2      463.46      498.31      3.96 o 
   2  11   2      519.89      532.35      4.26 o 
   3  11   2        0.19       -0.82      1.27 o 
   4  11   2      166.96      149.91      2.40 o 
   5  11   2      229.60      209.10      3.47 o 
   6  11   2        0.19        1.66      2.02 o 
   7  11   2       65.85       72.28      3.87 o 
  -7  12   2       50.65       56.52      3.37 o 
  -6  12   2      145.15      114.47      3.55 o 
  -5  12   2      323.80      363.74      4.67 o 
  -4  12   2      220.57      254.34      4.30 o 
  -3  12   2       36.52       37.67      1.70 o 
  -2  12   2      147.88      150.99      2.36 o 
  -1  12   2      263.81      282.29      2.56 o 
   0  12   2        0.05        3.66      1.04 o 
   1  12   2      197.69      210.82      2.75 o 
   2  12   2       30.70       45.79      1.56 o 
   3  12   2       16.95       16.29      1.31 o 
   4  12   2        0.13       -1.69      1.91 o 
   5  12   2       24.74       18.12      1.84 o 
   6  12   2       41.22       47.13      2.72 o 
   7  12   2       47.59       45.42      3.43 o 
  -7  13   2       29.42       41.98      3.66 o 
  -6  13   2      457.16      455.59      8.27 o 
  -5  13   2      346.34      306.90      4.25 o 
  -4  13   2     1572.34     1528.78     10.45 o 
  -3  13   2      906.10      886.30      6.13 o 
  -2  13   2      317.44      290.62      2.84 o 
  -1  13   2      616.23      610.42      4.58 o 
   0  13   2      250.37      247.37      2.98 o 
   1  13   2     1082.40     1041.07      7.35 o 
   2  13   2      143.27      142.17      2.25 o 
   3  13   2       34.31       36.10      1.61 o 
   4  13   2       23.27       24.70      1.88 o 
   5  13   2        0.56       -0.28      1.83 o 
   6  13   2       11.78       14.83      2.30 o 
   7  13   2       54.36       47.47      3.47 o 
  -7  14   2       19.23       21.04      2.53 o 
  -6  14   2        0.00       -0.65      2.22 o 
  -5  14   2        0.44        1.22      1.61 o 
  -4  14   2      114.90      119.79      2.99 o 
  -3  14   2      732.26      702.06      5.78 o 
  -2  14   2      614.17      611.76      4.59 o 
  -1  14   2      491.87      464.12      3.93 o 
   0  14   2      361.79      367.02      3.77 o 
   1  14   2        2.59        2.20      1.06 o 
   2  14   2      216.84      216.62      2.81 o 
   3  14   2     1291.06     1287.87      9.33 o 
   4  14   2      629.89      631.80      6.79 o 
   5  14   2       11.81       14.33      2.03 o 
   6  14   2      118.63      110.11      4.56 o 
  -7  15   2       80.91      108.85      4.83 o 
  -6  15   2      147.25      161.66      4.26 o 
  -5  15   2       39.71       24.03      1.97 o 
  -4  15   2        2.60        4.62      1.66 o 
  -3  15   2       22.44       22.39      1.20 o 
  -2  15   2        3.24        1.84      1.08 o 
  -1  15   2      268.43      257.06      2.97 o 
   0  15   2      102.68      116.14      2.44 o 
   1  15   2      278.09      297.64      3.59 o 
   2  15   2       93.45       99.52      2.42 o 
   3  15   2      831.80      834.53      6.83 o 
   4  15   2        0.60       -0.94      1.80 o 
   5  15   2       19.27       17.09      2.04 o 
   6  15   2        0.01        3.60      5.83 o 
  -7  16   2        0.05        1.48      2.85 o 
  -6  16   2       22.75       20.90      2.50 o 
  -5  16   2        0.88        4.49      2.45 o 
  -4  16   2       85.77       70.48      2.77 o 
  -3  16   2       38.29       40.33      1.62 o 
  -2  16   2       48.73       49.09      1.85 o 
  -1  16   2       25.71       28.04      1.43 o 
   0  16   2        2.76        2.60      1.24 o 
   1  16   2      110.83       95.11      3.00 o 
   2  16   2       31.29       27.10      1.80 o 
   3  16   2      166.66      180.22      3.13 o 
   4  16   2       29.42       29.06      2.18 o 
   5  16   2       64.20       64.04      3.27 o 
   6  16   2        0.15        1.94      4.25 o 
  -7  17   2        7.18        6.05      3.09 o 
  -6  17   2       50.78       48.87      5.28 o 
  -5  17   2       81.67       98.74      3.19 o 
  -4  17   2      243.49      224.89      4.48 o 
  -3  17   2      576.38      541.05      8.69 o 
  -2  17   2      346.82      325.49      4.18 o 
  -1  17   2       14.16       18.16      1.64 o 
   0  17   2       33.55       29.37      1.81 o 
   1  17   2       27.58       26.38      2.05 o 
   2  17   2       66.46       68.31      2.47 o 
   3  17   2       46.72       55.71      2.59 o 
   4  17   2       90.02       87.35      3.21 o 
   5  17   2       60.54       66.93      3.10 o 
   6  17   2       40.24       51.88      4.08 o 
  -6  18   2       29.01       34.56      2.77 o 
  -5  18   2      154.45      161.33      5.88 o 
  -4  18   2        0.36       -1.01      1.87 o 
  -3  18   2       11.07        5.48      2.64 o 
  -2  18   2       32.11       27.76      1.77 o 
  -1  18   2      146.53      133.53      2.99 o 
   0  18   2      270.46      266.50      4.01 o 
   1  18   2       43.61       42.96      2.12 o 
   2  18   2       68.66       70.12      2.70 o 
   3  18   2        0.09       -1.62      1.81 o 
   4  18   2        3.09        1.14      1.97 o 
   5  18   2       23.23       25.77      2.80 o 
   6  18   2       26.89       22.36      3.61 o 
  -6  19   2       25.67       27.94      4.36 o 
  -5  19   2        2.88        2.79      2.25 o 
  -4  19   2        3.57        1.62      2.08 o 
  -3  19   2       15.86       12.50      2.14 o 
  -2  19   2        0.03        0.24      1.49 o 
  -1  19   2       36.28       33.52      2.03 o 
   0  19   2       65.38       62.07      3.36 o 
   1  19   2      327.06      325.06      4.55 o 
   2  19   2      258.49      230.58      3.89 o 
   3  19   2      153.27      140.22      3.69 o 
   4  19   2       79.53       82.46      3.41 o 
   5  19   2       26.21       27.26      2.90 o 
  -6  20   2        0.30       -1.48      3.78 o 
  -5  20   2        4.07        4.92      2.34 o 
  -4  20   2        1.35        0.16      2.17 o 
  -3  20   2      115.97      106.46      3.61 o 
  -2  20   2       25.75       26.94      3.97 o 
  -1  20   2        7.10        7.37      1.72 o 
   0  20   2      166.28      163.83      3.58 o 
   1  20   2       58.98       58.70      2.67 o 
   2  20   2       19.02       15.22      2.02 o 
   3  20   2        2.79        0.75      2.50 o 
   4  20   2      339.37      379.81      7.18 o 
   5  20   2        5.21        2.96      2.62 o 
  -6  21   2       10.63       16.09      3.62 o 
  -5  21   2       32.22       42.52      3.09 o 
  -4  21   2        5.93        6.64      2.46 o 
  -3  21   2        0.44       -2.12      2.12 o 
  -2  21   2        0.95        5.32      2.22 o 
  -1  21   2       73.27       79.69      2.96 o 
   0  21   2      209.91      203.17      4.05 o 
   1  21   2        5.83        7.03      2.35 o 
   2  21   2       72.05       62.78      3.39 o 
   3  21   2       46.33       47.17      3.13 o 
   4  21   2       77.55       69.97      8.62 o 
   5  21   2        0.25        1.59      2.73 o 
  -5  22   2       83.84       90.74      4.97 o 
  -4  22   2        0.06        5.03      2.34 o 
  -3  22   2       23.53       18.05      2.53 o 
  -2  22   2       79.60       65.70      3.33 o 
  -1  22   2        0.99       -1.42      1.88 o 
   0  22   2       89.84       90.22      3.18 o 
   1  22   2     1472.97     1416.59     12.11 o 
   2  22   2        0.21       -1.15      2.21 o 
   3  22   2       21.42       21.48      2.76 o 
   4  22   2       50.64       52.75      3.37 o 
  -5  23   2        0.11        3.80      2.72 o 
  -4  23   2      101.71      101.53      4.25 o 
  -3  23   2       82.05       75.94      3.69 o 
  -2  23   2       22.52       19.23      2.53 o 
  -1  23   2       33.64       29.20      2.73 o 
   0  23   2      331.21      334.57      5.27 o 
   1  23   2       46.93       63.80      4.00 o 
   2  23   2       12.19        9.03      2.55 o 
   3  23   2        0.01       -1.91      2.33 o 
   4  23   2        5.80        3.19      2.66 o 
  -4  24   2       96.07       93.17      6.17 o 
  -3  24   2       12.92       16.62      2.65 o 
  -2  24   2      223.97      234.07      5.38 o 
  -1  24   2       71.73       77.67      3.94 o 
   0  24   2        8.71        7.35      2.12 o 
   1  24   2       79.96       74.00      4.15 o 
   2  24   2        0.23       -0.43      2.48 o 
   3  24   2        0.23       -2.34      2.51 o 
   4  24   2       33.23       31.60      3.20 o 
  -4  25   2        3.11        3.91      2.76 o 
  -3  25   2       34.68       29.31      2.97 o 
  -2  25   2        6.91       10.95      2.72 o 
  -1  25   2      151.85      139.95      4.60 o 
   0  25   2       12.22       11.00      2.23 o 
   1  25   2      311.80      312.27      6.18 o 
   2  25   2       31.84       22.97      2.97 o 
   3  25   2        0.30        0.92      2.58 o 
  -3  26   2        4.05        4.84      2.69 o 
  -2  26   2      356.85      353.96      6.71 o 
  -1  26   2        0.64        3.91      2.72 o 
   0  26   2      191.28      206.85      7.63 o 
   1  26   2        1.86        4.74      3.34 o 
   2  26   2       21.09       25.29      3.69 o 
   3  26   2        4.28        9.87      2.88 o 
  -3  27   2       15.60       11.47      2.95 o 
  -2  27   2      107.00      112.38      5.43 o 
  -1  27   2      184.43      188.44      7.82 o 
   0  27   2      162.05      161.59      6.00 o 
   1  27   2       79.30       82.19      5.01 o 
   2  27   2        6.14        6.99      2.90 o 
  -2  28   2       10.82       15.87      3.08 o 
  -1  28   2      107.27      115.14      4.78 o 
   0  28   2       76.82       88.81      5.45 o 
   1  28   2       57.19       58.84      4.56 o 
  -8   1   3       10.09       16.18      2.55 o 
  -7   1   3      122.35      129.91      8.98 o 
  -6   1   3      415.99      404.27      6.30 o 
  -5   1   3      586.33      562.06      5.68 o 
  -4   1   3        4.36       -0.68      0.95 o 
  -3   1   3       49.62       99.87      1.23 o 
  -2   1   3      916.25     1021.63      7.76 o 
  -1   1   3      177.15      218.23      1.22 o 
   0   1   3    12162.56    12253.16     56.31 o 
   1   1   3      847.50      946.28      4.86 o 
   2   1   3      349.09      360.87      2.85 o 
   3   1   3      144.13      153.35      2.44 o 
   4   1   3        2.42        3.03      1.14 o 
   5   1   3      193.81      183.19      3.15 o 
   6   1   3      117.11      105.89      4.66 o 
   7   1   3        1.25        3.31      2.90 o 
  -8   2   3        0.23        0.31      2.45 o 
  -7   2   3        0.60       -2.11      4.09 o 
  -6   2   3      173.87      177.99      6.14 o 
  -5   2   3      144.17      145.20      2.50 o 
  -4   2   3       17.23        7.63      0.79 o 
  -3   2   3       36.78       39.78      1.30 o 
  -2   2   3      254.55      279.65      2.08 o 
  -1   2   3    13072.82    12838.40     55.19 o 
   0   2   3     3396.07     3550.61     16.16 o 
   1   2   3      714.75      643.04      3.53 o 
   2   2   3      196.85      156.04      1.88 o 
   3   2   3      133.95      117.83      2.08 o 
   4   2   3       69.35       56.06      2.06 o 
   5   2   3      138.63      130.22      2.95 o 
   6   2   3       61.03       63.28      3.89 o 
   7   2   3        0.91        1.21      2.87 o 
  -8   3   3       20.12       21.20      5.04 o 
  -7   3   3        0.02       -0.66      2.11 o 
  -6   3   3      123.07      122.16      3.63 o 
  -5   3   3      114.74       92.36      1.46 o 
  -4   3   3     1885.43     1986.22     10.75 o 
  -3   3   3      598.90      681.29      4.15 o 
  -2   3   3     2198.82     2039.27     12.06 o 
  -1   3   3    31384.54    30949.75    267.97 o 
   0   3   3     1839.50     1663.89      7.48 o 
   1   3   3      555.04      763.59      4.11 o 
   2   3   3      400.35      345.54      3.54 o 
   3   3   3      699.44      754.69      5.60 o 
   4   3   3      100.45      111.12      2.45 o 
   5   3   3      328.04      286.44      4.68 o 
   6   3   3        4.17        5.35      4.09 o 
   7   3   3        0.17        0.68      5.51 o 
  -8   4   3       37.57       40.60      3.09 o 
  -7   4   3       29.50       28.87      2.17 o 
  -6   4   3      570.62      547.07      7.40 o 
  -5   4   3       18.91       12.97      0.90 o 
  -4   4   3      186.08      214.44      2.70 o 
  -3   4   3       76.09       93.16      1.40 o 
  -2   4   3       66.81       83.40      1.22 o 
  -1   4   3    26018.89    25782.49    116.92 o 
   0   4   3    26261.92    26212.81    107.01 o 
   1   4   3     1165.56     1002.15      5.21 o 
   2   4   3     2697.37     2908.82     17.44 o 
   3   4   3      323.36      310.92      3.20 o 
   4   4   3       57.22       59.92      5.46 o 
   5   4   3      179.74      188.74      3.26 o 
   6   4   3      149.70      130.43      8.66 o 
   7   4   3        0.41        0.16      2.78 o 
  -8   5   3       39.33       41.53      3.18 o 
  -7   5   3       17.41       20.19      2.13 o 
  -6   5   3       51.19       49.16      2.30 o 
  -5   5   3      105.33      104.22      2.01 o 
  -4   5   3      940.68     1045.63      5.79 o 
  -3   5   3     2245.30     2346.52     14.11 o 
  -2   5   3     2669.75     2861.23     12.45 o 
  -1   5   3       25.62       32.61      0.91 o 
   0   5   3     8099.28     8537.40     35.06 o 
   1   5   3      345.36      359.57      2.28 o 
   2   5   3     1358.78     1386.88     10.00 o 
   3   5   3      420.38      490.43      4.21 o 
   4   5   3      453.00      453.53      4.78 o 
   5   5   3       48.07       54.40      4.66 o 
   6   5   3        0.23        2.82      2.64 o 
   7   5   3        0.64        0.53      4.88 o 
  -8   6   3        0.09       -0.29      2.13 o 
  -7   6   3        4.20        2.18      1.73 o 
  -6   6   3       33.29       24.43      1.70 o 
  -5   6   3       17.15       16.07      0.96 o 
  -4   6   3        6.93        5.62      0.71 o 
  -3   6   3        7.64        3.57      0.55 o 
  -2   6   3      115.36      135.45      1.82 o 
  -1   6   3     8414.99     8726.46     37.71 o 
   0   6   3      617.61      595.76      2.91 o 
   1   6   3     1519.88     1608.28      7.98 o 
   2   6   3      762.11      731.29      4.97 o 
   3   6   3      379.88      386.94      3.70 o 
   4   6   3     2316.62     2259.18     16.08 o 
   5   6   3        7.21        4.12      2.42 o 
   6   6   3       36.19       27.49      2.64 o 
   7   6   3       30.77       40.98      3.77 o 
  -8   7   3        1.81        3.98      2.22 o 
  -7   7   3      386.10      405.35      5.09 o 
  -6   7   3       15.07       13.76      1.56 o 
  -5   7   3      175.28      172.51      2.93 o 
  -4   7   3        3.92        1.40      0.72 o 
  -3   7   3      675.00      731.68      4.56 o 
  -2   7   3     8414.74     8624.42     46.63 o 
  -1   7   3      831.16      952.98      4.63 o 
   0   7   3     4318.14     4234.63     17.52 o 
   1   7   3      783.76      768.59      5.52 o 
   2   7   3     4967.70     5313.12     28.45 o 
   3   7   3       58.90       61.76      2.43 o 
   4   7   3      893.52      917.72      7.03 o 
   5   7   3       44.74       45.36      2.26 o 
   6   7   3       22.96       13.12      3.29 o 
   7   7   3        0.91        2.77      3.46 o 
  -8   8   3        0.05       -0.43      2.06 o 
  -7   8   3       34.84       27.62      2.03 o 
  -6   8   3      213.65      191.54      3.32 o 
  -5   8   3     1047.49     1078.27      7.45 o 
  -4   8   3       72.44       82.44      1.59 o 
  -3   8   3       15.52       27.17      1.04 o 
  -2   8   3      399.73      349.36      2.73 o 
  -1   8   3      363.48      421.98      2.51 o 
   0   8   3     2445.88     2449.44     11.10 o 
   1   8   3      562.56      659.72      4.25 o 
   2   8   3        1.22       -0.66      0.92 o 
   3   8   3       93.95       99.84      2.16 o 
   4   8   3        0.56       -0.74      1.60 o 
   5   8   3      350.93      300.36      4.45 o 
   6   8   3       39.87       41.22      2.95 o 
   7   8   3       25.34       34.91      3.63 o 
  -8   9   3        1.80        5.98      2.62 o 
  -7   9   3        0.23        1.03      1.82 o 
  -6   9   3        3.63        2.06      1.60 o 
  -5   9   3        0.01        3.07      1.08 o 
  -4   9   3      504.14      511.78      4.08 o 
  -3   9   3        0.16        2.06      0.73 o 
  -2   9   3     1002.37     1173.35      6.84 o 
  -1   9   3      622.02      751.50      4.74 o 
   0   9   3      182.44      237.50      2.19 o 
   1   9   3     1539.77     1622.59      8.35 o 
   2   9   3       35.18       34.96      1.42 o 
   3   9   3      229.43      222.01      3.62 o 
   4   9   3        0.22       -1.20      1.20 o 
   5   9   3        0.37        4.48      1.77 o 
   6   9   3       12.87        5.82      3.45 o 
   7   9   3        4.48        3.01      4.72 o 
  -8  10   3        0.33        5.59      4.25 o 
  -7  10   3       52.75       51.07      2.82 o 
  -6  10   3      176.39      200.02      3.83 o 
  -5  10   3      764.96      682.31      5.43 o 
  -4  10   3     1634.18     1559.31     10.19 o 
  -3  10   3      200.21      188.97      2.13 o 
  -2  10   3     4870.10     5160.65     27.39 o 
  -1  10   3      399.40      393.61      2.90 o 
   0  10   3       88.54       77.35      1.52 o 
   1  10   3       25.12       16.50      1.13 o 
   2  10   3      402.55      424.17      3.65 o 
   3  10   3      101.78       94.94      2.53 o 
   4  10   3      418.45      388.18      4.11 o 
   5  10   3       94.69      107.97      3.31 o 
   6  10   3        0.03        8.66      2.35 o 
   7  10   3       19.45       18.92      3.48 o 
  -8  11   3       46.61       64.57      6.30 o 
  -7  11   3        9.24       15.83      2.15 o 
  -6  11   3       59.85       57.81      2.87 o 
  -5  11   3      740.69      689.95      6.39 o 
  -4  11   3      121.01      125.84      2.54 o 
  -3  11   3      260.75      278.58      2.70 o 
  -2  11   3      101.10      143.54      1.65 o 
  -1  11   3     1660.26     1670.78      9.11 o 
   0  11   3        8.46        3.52      0.87 o 
   1  11   3      697.29      791.36      6.34 o 
   2  11   3       16.06       16.41      1.24 o 
   3  11   3       24.24       19.12      1.28 o 
   4  11   3        4.44        0.52      1.53 o 
   5  11   3      112.99       96.61      3.19 o 
   6  11   3        0.04        0.99      3.11 o 
   7  11   3        6.39        2.99      2.78 o 
  -8  12   3        8.30       13.86      5.35 o 
  -7  12   3       25.63       21.80      3.03 o 
  -6  12   3      117.20      113.39      3.40 o 
  -5  12   3      548.36      505.43      5.37 o 
  -4  12   3     1260.49     1152.52      8.10 o 
  -3  12   3      200.38      212.92      2.72 o 
  -2  12   3      123.75      116.95      1.61 o 
  -1  12   3       75.45       94.48      1.64 o 
   0  12   3       84.08       89.32      2.05 o 
   1  12   3       86.29      107.58      2.01 o 
   2  12   3      629.11      599.30      5.17 o 
   3  12   3        7.60        5.47      1.38 o 
   4  12   3       47.14       46.18      3.51 o 
   5  12   3       49.25       51.00      2.32 o 
   6  12   3      210.99      220.77      4.58 o 
  -7  13   3       47.24       51.78      6.30 o 
  -6  13   3       83.16       82.09      3.27 o 
  -5  13   3       20.76       25.66      1.85 o 
  -4  13   3      885.74      875.31      6.72 o 
  -3  13   3      566.45      548.89      4.74 o 
  -2  13   3      210.31      219.57      2.51 o 
  -1  13   3      208.59      204.87      2.47 o 
   0  13   3       37.65       48.48      2.02 o 
   1  13   3      557.17      603.83      4.77 o 
   2  13   3       28.49       30.58      1.59 o 
   3  13   3       34.18       31.20      2.05 o 
   4  13   3        8.71        3.58      1.64 o 
   5  13   3       46.42       39.14      2.18 o 
   6  13   3       15.03       30.45      2.97 o 
  -7  14   3       22.75       23.89      2.91 o 
  -6  14   3       10.24       10.88      2.15 o 
  -5  14   3      345.64      361.35      4.54 o 
  -4  14   3        7.00       11.40      1.55 o 
  -3  14   3       63.63       62.53      1.98 o 
  -2  14   3       14.30       12.13      0.96 o 
  -1  14   3      290.04      270.61      3.57 o 
   0  14   3        0.40        0.29      1.09 o 
   1  14   3       16.91       17.76      1.26 o 
   2  14   3       46.70       43.94      1.82 o 
   3  14   3       59.15       51.95      2.49 o 
   4  14   3        1.38        1.34      1.81 o 
   5  14   3       17.94       24.21      2.74 o 
   6  14   3       11.55       11.93      2.64 o 
  -7  15   3        0.86        1.82      2.67 o 
  -6  15   3       12.68        8.73      2.92 o 
  -5  15   3       14.23       15.45      1.71 o 
  -4  15   3        0.44       -1.71      1.71 o 
  -3  15   3       32.68       38.82      1.67 o 
  -2  15   3        2.17        4.50      1.09 o 
  -1  15   3       41.24       36.55      1.41 o 
   0  15   3        1.20        0.69      1.21 o 
   1  15   3      150.03      139.56      2.78 o 
   2  15   3      181.68      179.75      3.06 o 
   3  15   3        2.99        0.69      1.46 o 
   4  15   3      187.57      166.27      5.18 o 
   5  15   3       20.71       20.02      2.26 o 
   6  15   3       35.63       32.87      3.85 o 
  -7  16   3        1.34       -2.67      2.67 o 
  -6  16   3        0.29       -0.10      1.93 o 
  -5  16   3        0.07        1.88      1.69 o 
  -4  16   3      126.73      106.56      4.48 o 
  -3  16   3       15.81       15.61      1.65 o 
  -2  16   3      126.97      129.49      2.49 o 
  -1  16   3       36.11       32.34      1.57 o 
   0  16   3      139.17      139.75      2.95 o 
   1  16   3      156.33      153.62      3.03 o 
   2  16   3      291.26      290.00      3.75 o 
   3  16   3       25.06       15.21      1.62 o 
   4  16   3       24.07       21.31      2.23 o 
   5  16   3        1.54        1.99      1.96 o 
   6  16   3       26.15       20.79      3.85 o 
  -7  17   3        4.14        1.01      2.85 o 
  -6  17   3        6.91        6.90      2.21 o 
  -5  17   3        1.48        1.62      1.96 o 
  -4  17   3        0.97        0.81      1.93 o 
  -3  17   3      101.09       81.12      5.02 o 
  -2  17   3       74.12       65.10      2.28 o 
  -1  17   3      138.18      148.32      2.99 o 
   0  17   3       30.01       27.60      1.88 o 
   1  17   3       27.96       26.00      1.88 o 
   2  17   3      128.29      119.83      2.78 o 
   3  17   3      379.23      412.09      5.51 o 
   4  17   3        4.11       -0.05      1.97 o 
   5  17   3       12.42       18.14      2.59 o 
   6  17   3      164.87      201.14      6.86 o 
  -6  18   3       16.10       23.79      3.15 o 
  -5  18   3        5.21        5.52      2.08 o 
  -4  18   3        0.01        0.17      1.93 o 
  -3  18   3      232.67      208.33      4.44 o 
  -2  18   3      120.33      109.04      2.74 o 
  -1  18   3      157.04      137.00      3.09 o 
   0  18   3        3.36        1.30      1.61 o 
   1  18   3      227.52      251.91      4.04 o 
   2  18   3        5.44        7.39      1.56 o 
   3  18   3      215.89      210.40      4.32 o 
   4  18   3       64.72       61.22      2.81 o 
   5  18   3       14.01       16.22      2.76 o 
  -6  19   3       20.34       15.46      3.14 o 
  -5  19   3        2.14        1.43      2.25 o 
  -4  19   3        0.07        1.26      2.04 o 
  -3  19   3       67.23       73.51      3.29 o 
  -2  19   3      128.24      138.35      3.32 o 
  -1  19   3       19.78       19.51      2.32 o 
   0  19   3      738.43      748.96      7.36 o 
   1  19   3        6.36        4.93      1.80 o 
   2  19   3       47.53       41.74      2.24 o 
   3  19   3        1.45        4.25      2.18 o 
   4  19   3       69.58       47.92      2.75 o 
   5  19   3       90.42       92.78      6.64 o 
  -6  20   3       14.04       16.48      3.32 o 
  -5  20   3       17.22       17.95      2.62 o 
  -4  20   3       21.89       21.44      2.49 o 
  -3  20   3      135.04      135.32      5.82 o 
  -2  20   3      236.16      242.98      4.88 o 
  -1  20   3       77.11       69.24      2.85 o 
   0  20   3       21.90       21.88      2.16 o 
   1  20   3       66.26       62.25      2.67 o 
   2  20   3       22.18       18.69      2.04 o 
   3  20   3      175.45      180.57      4.18 o 
   4  20   3       16.06       15.96      2.76 o 
   5  20   3       31.33       38.15      3.31 o 
  -6  21   3      227.54      259.63      6.96 o 
  -5  21   3        3.69        3.70      2.65 o 
  -4  21   3        0.44        2.31      2.22 o 
  -3  21   3       27.98       32.54      3.51 o 
  -2  21   3      231.15      234.67      4.78 o 
  -1  21   3       49.90       41.75      2.30 o 
   0  21   3       75.56       74.68      2.99 o 
   1  21   3       39.89       31.66      2.28 o 
   2  21   3       86.79       82.98      3.75 o 
   3  21   3       50.50       50.73      3.15 o 
   4  21   3      135.30      162.95      5.59 o 
   5  21   3       20.33       23.89      3.13 o 
  -5  22   3        0.06        2.66      2.53 o 
  -4  22   3       30.42       27.31      2.80 o 
  -3  22   3       64.05       71.78      3.51 o 
  -2  22   3      320.71      310.17      5.56 o 
  -1  22   3       22.61       16.34      2.07 o 
   0  22   3      194.17      188.31      3.93 o 
   1  22   3      253.82      263.59      5.82 o 
   2  22   3       37.09       34.02      2.90 o 
   3  22   3        0.51        1.02      2.45 o 
   4  22   3        0.28        2.31      2.62 o 
  -5  23   3       54.63       66.49      4.24 o 
  -4  23   3       63.81       69.91      5.94 o 
  -3  23   3      119.19      120.06      4.25 o 
  -2  23   3        1.68        5.58      2.72 o 
  -1  23   3       77.23       72.80      5.56 o 
   0  23   3       20.52       19.16      2.12 o 
   1  23   3        7.72        3.69      2.07 o 
   2  23   3       10.77        6.37      2.53 o 
   3  23   3        0.23        2.78      2.65 o 
   4  23   3        2.51        0.39      2.69 o 
  -4  24   3       24.49       24.46      2.87 o 
  -3  24   3        0.08        2.53      2.53 o 
  -2  24   3       13.39       14.62      2.64 o 
  -1  24   3       15.08       17.90      2.66 o 
   0  24   3        0.36       -1.99      2.00 o 
   1  24   3        4.50       -2.45      2.48 o 
   2  24   3       34.00       35.39      3.14 o 
   3  24   3       36.85       48.38      3.45 o 
  -4  25   3        4.41        4.79      2.72 o 
  -3  25   3       30.99       35.96      3.87 o 
  -2  25   3      322.40      340.66      6.80 o 
  -1  25   3      123.15      134.55      5.85 o 
   0  25   3       55.64       66.75      3.51 o 
   1  25   3       13.19       13.04      3.00 o 
   2  25   3        6.15        6.23      2.72 o 
   3  25   3        0.64        0.84      2.76 o 
  -3  26   3        2.78        3.40      2.95 o 
  -2  26   3       18.32       26.35      3.06 o 
  -1  26   3      355.22      381.08      6.79 o 
   0  26   3        7.85        8.53      2.66 o 
   1  26   3       53.78       57.80      3.51 o 
   2  26   3       17.20       21.03      3.08 o 
  -3  27   3       23.85       28.18      3.26 o 
  -2  27   3      106.65      120.16      4.90 o 
  -1  27   3        0.95        8.18      2.84 o 
   0  27   3       11.53       11.25      3.94 o 
   1  27   3        0.62        2.52      3.34 o 
   2  27   3       15.02       25.23      4.24 o 
  -1  28   3       15.91       16.77      3.15 o 
   0  28   3       16.66       15.88      3.78 o 
  -8   0   4        3.60        7.87      3.46 o 
  -7   0   4     1731.07     1699.80     25.20 o 
  -6   0   4      823.50      816.67     13.23 o 
  -5   0   4     1409.81     1290.24     29.45 o 
  -4   0   4     4347.45     4410.09     39.86 o 
  -3   0   4     2154.44     1880.59     17.15 o 
  -2   0   4      144.77      164.25      2.23 o 
  -1   0   4     7388.27     7168.61     46.53 o 
   0   0   4     1776.41     1606.38     13.09 o 
   2   0   4      893.03      898.40     10.02 o 
   3   0   4       39.19       37.23      2.19 o 
   4   0   4      452.33      437.42      6.77 o 
   5   0   4      148.62      137.17      5.51 o 
   6   0   4       21.62       22.99      4.41 o 
   7   0   4       87.70       91.02      6.93 o 
  -8   1   4       11.69        9.76      2.45 o 
  -7   1   4        0.04        2.20      2.23 o 
  -6   1   4       73.80       66.36      3.00 o 
  -5   1   4      246.16      240.99      2.71 o 
  -4   1   4      139.16      153.15      1.82 o 
  -3   1   4       87.19       74.90      1.20 o 
  -2   1   4      170.00      182.60      1.47 o 
  -1   1   4      210.05      151.58      2.00 o 
   0   1   4      902.96      959.29      4.90 o 
   1   1   4      485.47      456.71      2.84 o 
   2   1   4     1582.92     1490.99      9.61 o 
   3   1   4      208.01      213.11      2.99 o 
   4   1   4        0.43       -1.30      1.30 o 
   5   1   4       20.78       22.73      1.74 o 
   6   1   4       27.15       25.11      6.46 o 
   7   1   4       48.60       69.93      7.87 o 
  -8   2   4        0.07        1.95      4.57 o 
  -7   2   4      392.24      363.47      9.29 o 
  -6   2   4      142.81      131.91      3.78 o 
  -5   2   4        7.24       13.29      0.98 o 
  -4   2   4      607.02      576.07      4.34 o 
  -3   2   4      879.78      835.17      5.82 o 
  -2   2   4      284.16      290.10      2.59 o 
  -1   2   4    17250.71    17238.58     70.37 o 
   0   2   4     3288.58     3509.85     16.15 o 
   1   2   4      819.98      935.60      5.09 o 
   2   2   4       12.91       29.82      1.18 o 
   3   2   4      516.42      469.28      4.68 o 
   4   2   4      380.54      355.81      4.27 o 
   5   2   4      199.38      182.22      3.31 o 
   6   2   4        3.39        6.92      4.25 o 
   7   2   4       14.85       18.43      3.45 o 
  -8   3   4       16.64       20.95      2.72 o 
  -7   3   4       94.39       90.02      3.77 o 
  -6   3   4       23.10       18.37      2.83 o 
  -5   3   4     1646.61     1624.78     11.28 o 
  -4   3   4     1922.59     2099.67     11.43 o 
  -3   3   4      966.38     1000.33      6.22 o 
  -2   3   4       66.45       82.41      1.17 o 
  -1   3   4     1374.89     1247.20      5.39 o 
   0   3   4     3182.98     3392.33     14.78 o 
   1   3   4      112.24      101.87      1.40 o 
   2   3   4        1.98        3.30      0.89 o 
   3   3   4      115.26      136.63      2.56 o 
   4   3   4     1872.52     1680.98     12.63 o 
   5   3   4       10.38        8.49      2.27 o 
   6   3   4      164.09      176.28      5.45 o 
   7   3   4        4.86        6.95      5.20 o 
  -8   4   4        5.04        5.89      2.04 o 
  -7   4   4        8.02        6.78      1.85 o 
  -6   4   4      283.62      276.11      6.73 o 
  -5   4   4       45.43       44.43      0.96 o 
  -4   4   4        0.79        2.75      0.79 o 
  -3   4   4     1041.84     1172.65      7.38 o 
  -2   4   4     2200.91     2233.52     12.04 o 
  -1   4   4     6849.23     7212.48     29.71 o 
   1   4   4     1334.08     1326.79      6.75 o 
   2   4   4       23.82       32.18      1.29 o 
   3   4   4      459.88      448.91      4.52 o 
   4   4   4       22.91       21.99      2.95 o 
   5   4   4        6.56        4.36      1.98 o 
   6   4   4       15.24       19.81      4.72 o 
   7   4   4        0.27        2.94      3.09 o 
  -8   5   4       20.95       26.23      2.40 o 
  -7   5   4       24.60       18.97      2.07 o 
  -6   5   4        0.62        0.18      1.28 o 
  -5   5   4        0.28       -0.66      0.66 o 
  -4   5   4       42.81       35.27      1.45 o 
  -3   5   4      119.49      116.68      2.09 o 
  -2   5   4      396.09      378.28      2.43 o 
  -1   5   4    23158.67    23612.49     96.53 o 
   0   5   4        1.22        4.39      0.56 o 
   1   5   4     1536.49     1476.22      8.65 o 
   2   5   4       11.17       16.76      1.27 o 
   3   5   4      916.54      821.05      6.96 o 
   4   5   4      334.81      301.62      4.05 o 
   5   5   4      104.58       93.37      3.43 o 
   6   5   4       61.13       53.13      3.67 o 
   7   5   4        2.11        9.50      3.22 o 
  -8   6   4      118.77      114.57      3.80 o 
  -7   6   4        0.27        1.00      1.59 o 
  -6   6   4      291.73      298.39      3.68 o 
  -5   6   4       30.32       29.89      1.17 o 
  -4   6   4      107.92      126.73      2.23 o 
  -3   6   4     1116.11     1212.35      8.78 o 
  -2   6   4     2796.71     2843.90     13.29 o 
  -1   6   4       16.22       16.85      0.67 o 
   0   6   4      618.68      738.68      3.69 o 
   1   6   4      926.85     1000.67      6.32 o 
   2   6   4      968.41     1067.01      7.51 o 
   3   6   4      693.37      796.76      6.92 o 
   4   6   4      604.76      580.65      5.80 o 
   5   6   4        1.81        1.26      1.98 o 
   6   6   4       75.77       83.65      5.67 o 
   7   6   4       11.53       14.60      3.45 o 
  -8   7   4       12.47       16.29      2.56 o 
  -7   7   4      291.21      295.98      5.81 o 
  -6   7   4        4.07        3.11      1.41 o 
  -5   7   4      131.59      126.56      2.78 o 
  -4   7   4       91.53      100.29      1.35 o 
  -3   7   4      272.03      249.53      1.91 o 
  -2   7   4       11.14       14.93      0.73 o 
  -1   7   4      661.08      650.20      4.20 o 
   0   7   4     1854.90     1914.97      8.41 o 
   1   7   4     2268.39     2266.54     12.85 o 
   2   7   4      621.11      566.20      4.78 o 
   3   7   4        5.84        9.75      1.23 o 
   4   7   4        0.34       -0.23      1.38 o 
   5   7   4       47.03       48.55      3.36 o 
   6   7   4      110.45      117.12      4.21 o 
   7   7   4        4.71        8.29      3.32 o 
  -8   8   4        3.06       11.98      3.62 o 
  -7   8   4       73.70       77.30      3.08 o 
  -6   8   4       15.51       13.32      1.63 o 
  -5   8   4       42.77       39.76      2.34 o 
  -4   8   4      345.36      316.55      2.75 o 
  -3   8   4      653.53      702.17      4.91 o 
  -2   8   4      163.16      197.44      1.91 o 
  -1   8   4      746.01      832.47      7.20 o 
   0   8   4      505.13      536.67      3.64 o 
   1   8   4       28.73       43.26      1.56 o 
   2   8   4      563.88      558.72      4.75 o 
   3   8   4      299.58      307.73      4.00 o 
   4   8   4      578.19      530.59      5.04 o 
   5   8   4       98.85       98.27      3.25 o 
   6   8   4       33.17       30.27      2.84 o 
   7   8   4        6.77       10.99      4.41 o 
  -8   9   4        6.75        7.24      4.72 o 
  -7   9   4       55.15       57.94      2.68 o 
  -6   9   4       14.56       13.53      1.63 o 
  -5   9   4      339.72      338.23      3.25 o 
  -4   9   4     1445.65     1481.20      9.45 o 
  -3   9   4      253.45      272.72      3.58 o 
  -2   9   4      896.64     1039.84      6.41 o 
  -1   9   4      375.85      416.53      2.73 o 
   0   9   4      101.64      112.43      1.67 o 
   1   9   4      183.10      209.36      3.49 o 
   2   9   4      236.95      229.57      2.96 o 
   3   9   4      248.46      245.76      3.21 o 
   4   9   4      134.69      140.63      2.80 o 
   5   9   4       29.97       21.73      2.09 o 
   6   9   4       95.05       97.39      4.21 o 
   7   9   4        1.67        2.80      4.57 o 
  -8  10   4        0.27        2.52      4.41 o 
  -7  10   4       49.55       41.09      2.28 o 
  -6  10   4       88.07       84.67      2.74 o 
  -5  10   4      405.88      372.61      4.06 o 
  -4  10   4       60.25       51.75      1.59 o 
  -3  10   4      139.15      138.66      2.01 o 
  -2  10   4       41.54       38.46      2.11 o 
  -1  10   4      297.54      311.46      2.60 o 
   0  10   4      945.29      892.18      5.97 o 
   1  10   4     1092.15     1066.05      7.55 o 
   2  10   4      130.34      130.90      2.47 o 
   3  10   4       59.39       60.88      2.18 o 
   4  10   4      116.87      113.85      2.71 o 
   5  10   4       17.09       16.52      2.10 o 
   6  10   4        7.64        6.47      4.41 o 
  -8  11   4       26.80       32.13      5.67 o 
  -7  11   4       11.95       13.56      2.38 o 
  -6  11   4       57.77       53.34      3.14 o 
  -5  11   4      243.03      258.12      3.47 o 
  -4  11   4       24.81       22.72      1.20 o 
  -3  11   4       40.18       37.64      1.50 o 
  -2  11   4       44.93       64.34      1.16 o 
  -1  11   4       12.06       15.73      0.89 o 
   0  11   4      194.74      217.62      2.52 o 
   1  11   4      536.04      545.69      4.34 o 
   2  11   4      511.58      495.60      5.61 o 
   3  11   4      113.13       89.22      2.31 o 
   4  11   4       68.58       51.24      2.12 o 
   5  11   4       16.13       20.96      2.73 o 
   6  11   4        9.13        5.86      3.18 o 
  -8  12   4       19.72       21.42      5.35 o 
  -7  12   4      157.86      152.12      4.60 o 
  -6  12   4        3.95        8.06      1.85 o 
  -5  12   4      532.68      475.90      5.02 o 
  -4  12   4       12.18       16.41      1.35 o 
  -3  12   4      187.92      184.85      2.53 o 
  -2  12   4      180.14      177.06      1.76 o 
  -1  12   4        1.94        1.45      0.83 o 
   0  12   4      128.02      127.44      2.09 o 
   1  12   4       47.21       43.32      1.74 o 
   2  12   4      112.43      103.60      2.28 o 
   3  12   4      391.43      363.73      3.84 o 
   4  12   4       47.62       44.05      2.30 o 
   5  12   4       43.36       44.82      2.95 o 
   6  12   4       19.13       34.40      3.19 o 
  -7  13   4       17.10       18.12      2.67 o 
  -6  13   4      182.98      177.95      3.81 o 
  -5  13   4      111.65      127.78      4.91 o 
  -4  13   4      166.79      146.40      3.77 o 
  -3  13   4       19.09       23.23      1.35 o 
  -2  13   4      319.96      369.57      3.02 o 
  -1  13   4        4.71        3.44      1.05 o 
   0  13   4      140.20      137.53      2.23 o 
   1  13   4      889.71      881.80      6.29 o 
   2  13   4      588.82      554.81      5.14 o 
   3  13   4      515.75      463.51      4.44 o 
   4  13   4        1.62        1.40      1.78 o 
   5  13   4      140.25      162.84      3.62 o 
   6  13   4      141.40      178.73      5.25 o 
  -7  14   4        1.53        0.05      3.15 o 
  -6  14   4       84.11       80.71      4.36 o 
  -5  14   4      410.91      401.79      4.71 o 
  -4  14   4       35.49       34.56      1.78 o 
  -3  14   4      167.21      156.47      2.63 o 
  -2  14   4       77.58       63.83      1.64 o 
  -1  14   4        0.49        0.36      1.07 o 
   0  14   4       98.04       98.09      2.34 o 
   1  14   4       78.95       71.12      2.03 o 
   2  14   4      322.77      312.95      4.92 o 
   3  14   4       45.53       43.53      2.03 o 
   4  14   4       24.51       20.03      1.96 o 
   5  14   4       21.13       25.45      2.13 o 
   6  14   4       83.22      102.27      4.64 o 
  -7  15   4        0.05       -0.91      2.43 o 
  -6  15   4       84.00       91.07      3.40 o 
  -5  15   4       22.86       23.82      2.02 o 
  -4  15   4      207.45      208.17      3.48 o 
  -3  15   4      199.38      192.76      2.92 o 
  -2  15   4      439.76      461.53      4.01 o 
  -1  15   4        1.17        0.96      1.08 o 
   0  15   4      982.73      975.49      7.49 o 
   1  15   4        5.37        1.08      1.32 o 
   2  15   4      200.94      182.52      3.07 o 
   3  15   4        3.29        3.08      1.52 o 
   4  15   4       31.19       28.58      2.34 o 
   5  15   4       54.66       54.77      2.82 o 
   6  15   4       24.80       16.97      3.57 o 
  -7  16   4        1.61        4.36      2.67 o 
  -6  16   4      148.62      156.05      5.16 o 
  -5  16   4       19.54       22.38      2.21 o 
  -4  16   4        0.95       -0.88      1.49 o 
  -3  16   4      259.89      281.46      3.55 o 
  -2  16   4       87.55       97.87      2.32 o 
  -1  16   4       11.57       11.23      1.39 o 
   0  16   4      344.94      353.28      4.49 o 
   1  16   4      344.52      355.50      4.78 o 
   2  16   4      472.92      455.26      4.90 o 
   3  16   4     1914.44     1767.43     12.53 o 
   4  16   4      316.73      308.62      4.98 o 
   5  16   4        3.03        4.54      3.68 o 
   6  16   4       87.57      107.26      5.96 o 
  -7  17   4       24.66       13.86      5.67 o 
  -6  17   4       30.58       31.71      5.04 o 
  -5  17   4        0.22       -1.93      1.93 o 
  -4  17   4        6.79        5.10      1.93 o 
  -3  17   4      119.95      118.83      3.47 o 
  -2  17   4      175.85      153.76      2.67 o 
  -1  17   4      243.81      244.23      3.69 o 
   0  17   4     3201.42     3211.91     23.14 o 
   1  17   4       10.87       10.01      1.54 o 
   2  17   4      366.42      353.71      4.35 o 
   3  17   4      312.39      280.21      4.64 o 
   4  17   4       94.82       73.39      3.14 o 
   5  17   4       30.75       36.07      3.10 o 
  -7  18   4        7.04       19.21      5.98 o 
  -6  18   4       85.92       90.49      4.60 o 
  -5  18   4        1.03       -0.97      1.96 o 
  -4  18   4       14.56       10.26      2.12 o 
  -3  18   4      964.10      855.54      9.19 o 
  -2  18   4      251.07      243.08      3.66 o 
  -1  18   4      139.82      140.39      3.25 o 
   0  18   4        0.73        6.29      1.98 o 
   1  18   4      342.94      321.08      4.52 o 
   2  18   4       90.99       87.37      2.77 o 
   3  18   4      270.83      266.65      4.64 o 
   4  18   4       54.18       45.75      2.74 o 
   5  18   4        3.10        4.07      2.62 o 
  -6  19   4       19.90       23.02      4.72 o 
  -5  19   4       21.38       27.47      2.95 o 
  -4  19   4       42.50       37.64      2.55 o 
  -3  19   4       64.48       62.12      3.03 o 
  -2  19   4       62.51       49.39      2.44 o 
  -1  19   4       12.67       13.57      1.82 o 
   0  19   4     1091.68     1051.36      9.33 o 
   1  19   4      247.70      225.56      6.82 o 
   2  19   4      100.89       97.27      2.94 o 
   3  19   4      651.42      673.90      7.62 o 
   4  19   4        0.91       -2.39      2.39 o 
   5  19   4        1.65        3.18      2.62 o 
  -6  20   4       16.77       23.25      5.04 o 
  -5  20   4       39.31       43.44      2.90 o 
  -4  20   4       31.03       31.21      2.58 o 
  -3  20   4       69.79       62.89      3.20 o 
  -2  20   4       46.83       34.64      2.66 o 
  -1  20   4       71.12       71.05      2.79 o 
   0  20   4      345.28      340.78      9.36 o 
   1  20   4       95.85       89.04      4.27 o 
   2  20   4      106.63      103.09      3.17 o 
   3  20   4       34.50       38.57      2.66 o 
   4  20   4       28.48       21.53      2.95 o 
   5  20   4        9.40       13.34      2.99 o 
  -6  21   4       22.91       23.67      3.55 o 
  -5  21   4       71.75       89.27      4.35 o 
  -4  21   4       44.33       46.43      3.74 o 
  -3  21   4       27.71       23.95      2.49 o 
  -2  21   4       52.61       45.13      3.99 o 
  -1  21   4       28.14       25.77      2.10 o 
   0  21   4       80.99       77.78      3.19 o 
   1  21   4       11.28        4.69      4.68 o 
   2  21   4       66.23       66.32      3.39 o 
   3  21   4      108.67      109.98      7.11 o 
   4  21   4        1.46        3.70      2.62 o 
  -5  22   4      144.99      155.17      4.71 o 
  -4  22   4       35.69       33.64      2.86 o 
  -3  22   4      119.88      118.56      4.13 o 
  -2  22   4       12.99       12.18      2.35 o 
  -1  22   4      173.43      178.48      3.88 o 
   0  22   4       10.71        7.52      1.93 o 
   1  22   4        8.67        8.27      2.82 o 
   2  22   4        5.96        5.00      2.47 o 
   3  22   4       58.00       58.00      3.39 o 
   4  22   4       38.99       48.30      3.55 o 
  -5  23   4        9.48        8.88      2.72 o 
  -4  23   4       68.32       66.27      3.76 o 
  -3  23   4      131.69      137.58      4.52 o 
  -2  23   4       28.34       22.28      2.58 o 
  -1  23   4        0.64        2.26      4.02 o 
   0  23   4       36.96       32.65      2.40 o 
   1  23   4       83.90       63.41      2.86 o 
   2  23   4       79.32       76.08      3.94 o 
   3  23   4       63.73       59.35      3.56 o 
   4  23   4        9.76        9.17      3.02 o 
  -5  24   4       29.54       34.11      4.30 o 
  -4  24   4       34.47       39.20      3.23 o 
  -3  24   4        6.74        7.81      2.53 o 
  -2  24   4        7.50        9.00      2.53 o 
  -1  24   4        5.26       10.92      5.32 o 
   0  24   4        0.13       -1.93      1.93 o 
   1  24   4       14.51       11.05      4.31 o 
   2  24   4       17.72       16.07      2.90 o 
   3  24   4        8.73        4.57      2.66 o 
  -4  25   4       29.94       19.97      2.90 o 
  -3  25   4       14.48       16.04      2.72 o 
  -2  25   4       11.55        7.87      2.64 o 
  -1  25   4       42.56       38.60      3.16 o 
   0  25   4       36.36       27.60      3.98 o 
   1  25   4       15.62       14.99      2.91 o 
   2  25   4        7.45        9.46      2.76 o 
   3  25   4        0.01        1.72      2.82 o 
  -3  26   4       22.00       23.38      2.95 o 
  -2  26   4       39.07       38.93      3.20 o 
  -1  26   4       13.21       12.83      3.91 o 
   0  26   4      122.91      123.88      4.48 o 
   1  26   4        0.00       -2.68      3.12 o 
   2  26   4       32.06       36.96      3.39 o 
  -3  27   4       17.97       18.55      3.05 o 
  -2  27   4        3.81        1.78      2.77 o 
  -1  27   4        8.36        6.81      2.84 o 
   0  27   4       50.99       51.68      4.34 o 
   1  27   4       27.38       23.82      5.04 o 
  -1  28   4      167.51      176.03      5.39 o 
   0  28   4       19.17       17.95      3.79 o 
  -8   1   5        4.42        9.23      2.45 o 
  -7   1   5        7.98        5.97      2.11 o 
  -6   1   5      306.27      284.38      4.66 o 
  -5   1   5        2.52        1.44      0.82 o 
  -4   1   5        0.08        0.36      0.57 o 
  -3   1   5      299.57      304.21      2.50 o 
  -2   1   5      180.54      184.92      1.33 o 
  -1   1   5      124.53      149.24      1.33 o 
   0   1   5     1411.68     1405.46      6.96 o 
   1   1   5      129.13      115.40      2.19 o 
   2   1   5        3.52       11.05      1.17 o 
   3   1   5      609.75      565.78      5.50 o 
   4   1   5      332.21      309.05      4.66 o 
   5   1   5       60.60       47.35      2.19 o 
   6   1   5        8.37       13.59      3.12 o 
   7   1   5       11.65       21.88      3.67 o 
  -8   2   5       10.25       11.12      3.78 o 
  -7   2   5       69.77       56.83      3.32 o 
  -6   2   5      149.34      144.65      2.72 o 
  -5   2   5      297.50      310.66      2.99 o 
  -4   2   5     1651.33     1679.89     13.02 o 
  -3   2   5        1.07        1.82      0.42 o 
  -2   2   5      869.14      818.51      4.35 o 
  -1   2   5      111.48      143.82      1.87 o 
   0   2   5      574.16      590.44      3.42 o 
   1   2   5      378.14      348.87      3.21 o 
   2   2   5      222.64      238.54      3.07 o 
   3   2   5      108.77      106.78      3.82 o 
   4   2   5     1647.24     1593.59     12.32 o 
   5   2   5      235.68      250.91      3.98 o 
   6   2   5       41.48       45.02      3.67 o 
   7   2   5        0.17        6.96      3.94 o 
  -8   3   5       74.10       85.26      3.36 o 
  -7   3   5       56.50       52.83      2.23 o 
  -6   3   5      198.57      189.27      3.81 o 
  -5   3   5       98.93       86.76      1.36 o 
  -4   3   5       55.02       59.28      4.07 o 
  -3   3   5      199.15      197.00      1.77 o 
  -2   3   5      959.98      918.09      4.52 o 
  -1   3   5     4715.75     4803.80     20.61 o 
   0   3   5      977.72     1032.15      5.36 o 
   1   3   5     5178.06     5298.64     34.49 o 
   2   3   5      559.39      610.18      5.51 o 
   3   3   5      804.19      792.38      6.96 o 
   4   3   5       82.67       73.29      3.20 o 
   5   3   5       15.99       16.34      1.82 o 
   6   3   5       60.86       82.65      4.66 o 
   7   3   5       28.83       28.56      3.89 o 
  -8   4   5       34.23       44.91      2.59 o 
  -7   4   5       20.48       21.25      1.70 o 
  -6   4   5        1.59       -0.68      1.68 o 
  -5   4   5       23.58       20.31      1.12 o 
  -4   4   5      125.39      139.50      1.69 o 
  -3   4   5       38.57       42.42      1.46 o 
  -2   4   5      341.62      373.37      2.37 o 
  -1   4   5      229.27      225.38      1.89 o 
   0   4   5      649.71      773.15      4.04 o 
   1   4   5      160.04      181.91      2.67 o 
   2   4   5      513.10      525.52      4.99 o 
   3   4   5      101.56       85.17      2.51 o 
   4   4   5      250.63      255.74      3.90 o 
   5   4   5      268.23      247.09      6.72 o 
   6   4   5        0.62        2.33      2.87 o 
   7   4   5       43.95       45.04      6.14 o 
  -8   5   5        0.71        5.17      2.27 o 
  -7   5   5       21.21       18.65      2.05 o 
  -6   5   5       40.96       41.84      2.07 o 
  -5   5   5      326.08      342.97      4.36 o 
  -4   5   5       52.42       54.77      1.56 o 
  -3   5   5      851.89      939.42      6.92 o 
  -2   5   5      174.65      219.08      1.87 o 
  -1   5   5      943.40      984.09      4.35 o 
   0   5   5        1.56        3.64      0.62 o 
   1   5   5      906.51     1023.31      7.15 o 
   2   5   5      113.38      121.40      2.48 o 
   3   5   5      301.63      303.63      3.92 o 
   4   5   5     1939.88     1792.00     13.65 o 
   5   5   5        0.16       -1.49      2.32 o 
   6   5   5        9.70       13.61      3.46 o 
   7   5   5        2.55        3.81      3.45 o 
  -8   6   5       26.46       29.69      2.62 o 
  -7   6   5       79.75       59.19      2.60 o 
  -6   6   5       11.08       12.71      1.73 o 
  -5   6   5       73.13       74.00      4.23 o 
  -4   6   5        1.04        5.53      1.04 o 
  -3   6   5      102.10      100.09      1.88 o 
  -2   6   5     5061.86     5058.91     23.14 o 
  -1   6   5     1146.38     1169.86      5.64 o 
   0   6   5      186.22      188.40      2.10 o 
   1   6   5     6464.22     6937.62     40.39 o 
   2   6   5      217.45      221.68      4.40 o 
   3   6   5      216.69      200.18      3.28 o 
   4   6   5       62.02       46.19      2.32 o 
   5   6   5       34.50       28.88      2.48 o 
   6   6   5       85.08       79.35      6.93 o 
   7   6   5       29.65       34.73      3.99 o 
  -8   7   5       25.11       23.94      4.72 o 
  -7   7   5       66.82       76.27      2.71 o 
  -6   7   5        1.30       -0.69      1.26 o 
  -5   7   5      155.08      149.09      5.46 o 
  -4   7   5      155.10      146.31      2.69 o 
  -3   7   5       32.97       27.08      1.79 o 
  -2   7   5      682.91      680.07      4.24 o 
  -1   7   5     1352.09     1590.10      7.91 o 
   0   7   5      282.58      383.36      2.91 o 
   1   7   5      603.31      572.81      4.76 o 
   2   7   5        5.10        3.24      1.08 o 
   3   7   5        7.49        6.08      1.28 o 
   4   7   5        8.18        6.26      1.54 o 
   5   7   5        3.19        2.36      1.81 o 
   6   7   5        0.00        6.13      3.09 o 
  -8   8   5       10.60       13.54      4.72 o 
  -7   8   5       20.48       15.29      1.85 o 
  -6   8   5       53.60       49.34      2.09 o 
  -5   8   5      736.86      698.21      4.94 o 
  -4   8   5      292.92      309.27      2.57 o 
  -3   8   5        2.63        3.20      1.40 o 
  -2   8   5        3.74        5.99      1.80 o 
  -1   8   5        2.52       -0.44      1.36 o 
   0   8   5       12.72       11.10      0.80 o 
   1   8   5       11.66        2.72      1.02 o 
   2   8   5       12.93       11.60      1.28 o 
   3   8   5      787.13      759.27      6.84 o 
   4   8   5      372.86      372.48      4.30 o 
   5   8   5       13.89        3.79      1.92 o 
   6   8   5       23.28       25.69      3.54 o 
  -8   9   5       21.50       12.91      4.72 o 
  -7   9   5      160.04      173.22      4.19 o 
  -6   9   5        1.18       -1.28      1.28 o 
  -5   9   5      119.07      108.10      2.83 o 
  -4   9   5      697.11      686.35      5.48 o 
  -3   9   5     1244.81     1347.28      8.62 o 
  -2   9   5       53.93       61.84      1.70 o 
  -1   9   5      260.70      273.60      3.83 o 
   0   9   5      858.51      863.10      5.35 o 
   1   9   5      243.98      247.22      3.01 o 
   2   9   5       60.19       60.55      1.99 o 
   3   9   5      391.45      432.48      5.42 o 
   4   9   5       38.74       30.15      1.81 o 
   5   9   5      307.59      276.11      4.66 o 
   6   9   5       15.42       20.47      5.04 o 
  -8  10   5        0.18        5.35      4.72 o 
  -7  10   5        6.12        6.51      1.97 o 
  -6  10   5        7.75       15.31      2.27 o 
  -5  10   5      521.96      467.51      3.89 o 
  -4  10   5      123.48      119.41      2.13 o 
  -3  10   5       90.44       97.69      1.81 o 
  -2  10   5       10.26        9.56      1.24 o 
  -1  10   5       45.02       28.40      1.57 o 
   0  10   5     1358.83     1401.03      8.68 o 
   1  10   5      139.74      113.67      2.16 o 
   2  10   5      675.76      736.48      6.08 o 
   3  10   5        9.98       15.61      1.51 o 
   4  10   5        0.17       -1.02      1.42 o 
   5  10   5       26.83       23.28      2.28 o 
   6  10   5        9.21       15.95      3.40 o 
  -8  11   5        1.45        5.04      5.04 o 
  -7  11   5        0.53       -0.84      1.97 o 
  -6  11   5       42.53       57.25      2.44 o 
  -5  11   5        0.01        0.11      1.08 o 
  -4  11   5      761.25      799.31      6.49 o 
  -3  11   5        1.16        4.13      1.06 o 
  -2  11   5      486.25      462.28      4.70 o 
  -1  11   5      193.66      179.37      2.24 o 
   0  11   5     1480.27     1400.58      8.85 o 
   1  11   5      175.13      188.73      2.61 o 
   2  11   5      755.30      703.13      5.50 o 
   3  11   5      436.29      405.79      4.42 o 
   4  11   5       27.97       23.66      2.11 o 
   5  11   5      145.60      142.85      3.84 o 
   6  11   5        0.07        0.63      3.32 o 
  -8  12   5       11.67        9.45      5.04 o 
  -7  12   5       13.57       13.02      2.19 o 
  -6  12   5       82.61       65.19      2.73 o 
  -5  12   5       69.96       86.81      2.41 o 
  -4  12   5       24.75       31.65      1.68 o 
  -3  12   5      605.40      596.12      4.47 o 
  -2  12   5      134.77      125.34      1.54 o 
  -1  12   5       46.39       50.65      2.73 o 
   0  12   5      111.37      113.28      2.14 o 
   1  12   5      439.08      404.09      4.16 o 
   2  12   5     1628.45     1619.72     10.28 o 
   3  12   5      136.55      146.53      2.70 o 
   4  12   5      153.47      152.66      3.86 o 
   5  12   5       21.11       32.46      2.50 o 
   6  12   5       96.67      102.81      7.40 o 
  -8  13   5       13.95       15.12      5.35 o 
  -7  13   5       26.81       29.29      5.04 o 
  -6  13   5       44.61       37.02      2.12 o 
  -5  13   5      146.75      140.15      3.13 o 
  -4  13   5      161.48      146.45      2.38 o 
  -3  13   5     1186.57     1244.00      7.97 o 
  -2  13   5      198.95      182.49      2.10 o 
  -1  13   5      195.78      172.93      2.59 o 
   0  13   5        0.38        0.62      1.05 o 
   1  13   5      303.86      290.45      3.31 o 
   2  13   5        0.05        2.37      1.30 o 
   3  13   5       12.32        9.71      1.85 o 
   4  13   5       29.35       28.74      2.04 o 
   5  13   5       12.39       11.25      2.23 o 
   6  13   5       18.92       23.39      3.15 o 
  -7  14   5       51.42       53.54      5.98 o 
  -6  14   5      625.69      658.97      8.14 o 
  -5  14   5        5.07        3.69      1.63 o 
  -4  14   5      213.86      230.70      3.50 o 
  -3  14   5      812.05      789.77      6.95 o 
  -2  14   5       29.92       26.23      1.10 o 
  -1  14   5      279.83      284.38      3.41 o 
   0  14   5       17.86       14.47      1.28 o 
   1  14   5       81.67       78.39      2.27 o 
   2  14   5      125.57      129.39      2.91 o 
   3  14   5       23.72       18.15      1.56 o 
   4  14   5        3.80        3.15      1.80 o 
   5  14   5        6.39        8.02      2.23 o 
   6  14   5       74.05       81.51      5.63 o 
  -7  15   5      141.39      136.69      8.50 o 
  -6  15   5       86.74       97.68      3.84 o 
  -5  15   5       15.45       21.70      1.98 o 
  -4  15   5       17.43       17.13      1.67 o 
  -3  15   5       31.00       42.46      1.75 o 
  -2  15   5      353.10      360.73      3.47 o 
  -1  15   5       21.47       23.28      1.47 o 
   0  15   5      549.79      535.27      7.77 o 
   1  15   5      702.95      709.21      6.19 o 
   2  15   5       41.59       40.93      1.92 o 
   3  15   5        0.04        2.86      2.33 o 
   4  15   5       10.26        8.26      1.94 o 
   5  15   5       40.16       43.65      2.75 o 
  -7  16   5       22.09       17.32      5.35 o 
  -6  16   5      470.20      529.07      8.31 o 
  -5  16   5        2.97        3.83      1.82 o 
  -4  16   5      474.69      485.49      6.18 o 
  -3  16   5      129.24      119.62      2.97 o 
  -2  16   5      114.13      103.24      2.35 o 
  -1  16   5      293.47      281.14      3.96 o 
   0  16   5      601.59      582.27      6.06 o 
   1  16   5      270.23      273.43      3.71 o 
   2  16   5        0.59        0.19      1.49 o 
   3  16   5       88.15      109.64      3.02 o 
   4  16   5        4.52        3.47      2.04 o 
   5  16   5        6.06        3.60      2.53 o 
  -7  17   5       13.36        8.82      5.35 o 
  -6  17   5       77.83       65.83      4.09 o 
  -5  17   5      143.11      147.60      3.83 o 
  -4  17   5      470.88      450.63      6.15 o 
  -3  17   5     1341.35     1302.91     10.80 o 
  -2  17   5       27.78       27.06      1.59 o 
  -1  17   5      937.57      936.78      9.32 o 
   0  17   5      125.07      120.93      3.14 o 
   1  17   5       44.92       46.03      2.05 o 
   2  17   5      102.77      101.45      2.78 o 
   3  17   5        2.73       -0.28      2.00 o 
   4  17   5        0.27       -1.17      2.35 o 
   5  17   5        0.00       -2.18      2.51 o 
  -7  18   5        1.47       -5.04      5.04 o 
  -6  18   5       34.29       31.86      3.20 o 
  -5  18   5        9.66       13.57      2.17 o 
  -4  18   5       22.83       21.62      2.31 o 
  -3  18   5      240.95      236.98      4.63 o 
  -2  18   5      915.78      834.08      7.54 o 
  -1  18   5      234.84      225.21      3.80 o 
   0  18   5      460.82      450.68      5.86 o 
   1  18   5      417.98      405.56      4.79 o 
   2  18   5      122.38      119.73      3.01 o 
   3  18   5      311.79      295.09      6.40 o 
   4  18   5       39.09       38.96      3.13 o 
   5  18   5       13.86        8.50      2.80 o 
  -6  19   5      129.85      146.35      5.29 o 
  -5  19   5        0.39        0.48      2.49 o 
  -4  19   5       17.53       13.75      2.25 o 
  -3  19   5      207.97      187.04      4.44 o 
  -2  19   5      175.06      179.12      4.29 o 
  -1  19   5      125.07      134.20      5.77 o 
   0  19   5     2888.26     2864.99     27.28 o 
   1  19   5       14.86       10.23      1.91 o 
   2  19   5      100.11       93.68      2.84 o 
   3  19   5       34.21       36.96      2.63 o 
   4  19   5       46.06       37.36      3.23 o 
   5  19   5       27.56       36.53      4.08 o 
  -6  20   5      124.53      155.94      7.40 o 
  -5  20   5       19.92       24.53      2.58 o 
  -4  20   5        0.97        2.26      2.12 o 
  -3  20   5       18.07       16.04      2.35 o 
  -2  20   5        0.01        2.09      2.06 o 
  -1  20   5        4.33        4.76      2.14 o 
   0  20   5        5.38        6.31      2.00 o 
   1  20   5       98.98      100.69      3.93 o 
   2  20   5        2.62        4.16      1.76 o 
   3  20   5      210.89      212.71      5.26 o 
   4  20   5       20.27       15.34      3.84 o 
  -6  21   5        1.54        6.90      3.09 o 
  -5  21   5       32.41       39.76      2.96 o 
  -4  21   5       20.12       16.09      2.49 o 
  -3  21   5      304.78      301.49      5.46 o 
  -2  21   5       28.11       30.62      2.64 o 
  -1  21   5        0.35       -1.32      1.72 o 
   0  21   5       22.58       25.18      2.20 o 
   1  21   5        3.92        5.04      2.27 o 
   2  21   5        7.91        7.09      2.60 o 
   3  21   5        6.52       11.36      2.83 o 
   4  21   5        1.25       -0.65      2.60 o 
  -5  22   5       13.42       14.30      2.62 o 
  -4  22   5       10.09       10.44      2.45 o 
  -3  22   5       56.11       52.69      3.10 o 
  -2  22   5       25.91       27.71      2.59 o 
  -1  22   5        5.79        7.40      2.90 o 
   0  22   5       17.83       19.74      2.16 o 
   1  22   5       18.57       19.53      2.23 o 
   2  22   5       20.35       23.48      2.82 o 
   3  22   5       70.39       73.94      3.94 o 
   4  22   5        7.48        8.91      2.92 o 
  -5  23   5       29.93       31.97      2.99 o 
  -4  23   5       30.63       25.42      2.82 o 
  -3  23   5        9.35        7.21      2.36 o 
  -2  23   5        1.40       -2.02      2.22 o 
  -1  23   5        0.04        1.11      2.35 o 
   0  23   5      130.92      132.96      3.73 o 
   1  23   5       25.51       20.11      2.32 o 
   2  23   5      122.44      128.28      5.29 o 
   3  23   5       39.55       40.04      3.45 o 
  -5  24   5       14.37       18.44      4.57 o 
  -4  24   5       40.69       49.00      3.29 o 
  -3  24   5        4.48        5.39      2.49 o 
  -2  24   5       24.00       20.91      2.76 o 
  -1  24   5        1.40        1.61      3.20 o 
   0  24   5        0.70        1.68      2.30 o 
   1  24   5       16.02        9.31      3.15 o 
   2  24   5        6.49        1.78      2.73 o 
   3  24   5        1.65        1.47      2.83 o 
  -4  25   5       10.63        9.70      2.86 o 
  -3  25   5        0.07        0.98      2.45 o 
  -2  25   5       15.79       13.74      2.94 o 
  -1  25   5       20.77       22.27      2.76 o 
   0  25   5       32.08       25.69      2.97 o 
   1  25   5        0.22       -2.46      2.61 o 
   2  25   5        0.00       -2.12      2.65 o 
  -3  26   5        5.88        7.63      2.73 o 
  -2  26   5       10.23        7.57      2.84 o 
  -1  26   5        4.72        2.74      2.60 o 
   0  26   5       28.59       22.77      2.90 o 
   1  26   5      192.64      199.24      6.45 o 
   2  26   5       12.87       14.18      3.89 o 
  -2  27   5        4.70        4.74      2.76 o 
  -1  27   5        0.74       -0.09      2.66 o 
   0  27   5        0.57        4.25      3.34 o 
   1  27   5        0.18       -0.31      3.34 o 
  -9   0   6       87.98      112.29     10.39 o 
  -8   0   6       21.96       21.10      3.46 o 
  -7   0   6       86.65       81.89      4.72 o 
  -6   0   6        7.69        6.61      2.20 o 
  -5   0   6       21.37       22.45      1.20 o 
  -4   0   6      122.80      127.27      2.33 o 
  -3   0   6       61.13       59.22      1.78 o 
  -2   0   6       82.40      103.01      3.06 o 
  -1   0   6     1514.89     1481.46     10.27 o 
   0   0   6     2495.23     2269.41     17.82 o 
   1   0   6     1072.45      925.76     10.47 o 
   2   0   6       45.38       50.64      5.83 o 
   3   0   6      309.93      295.11      5.57 o 
   4   0   6      462.92      425.19      8.19 o 
   5   0   6       24.49       21.24      3.62 o 
   6   0   6        6.55       20.79      4.72 o 
  -9   1   6       16.13       20.27      6.14 o 
  -8   1   6        0.11        2.10      1.82 o 
  -7   1   6      142.24      124.43      3.03 o 
  -6   1   6       11.18       15.47      1.17 o 
  -5   1   6      202.67      232.77      2.24 o 
  -4   1   6      962.85      886.64      6.26 o 
  -3   1   6      302.01      312.03      2.35 o 
  -2   1   6       79.68       94.26      1.00 o 
  -1   1   6      131.45       95.89      1.25 o 
   0   1   6      441.52      431.67      3.30 o 
   1   1   6      128.10      139.07      4.41 o 
   2   1   6      736.55      675.76      6.06 o 
   3   1   6      686.59      650.15      6.22 o 
   4   1   6     1496.70     1479.78     18.27 o 
   5   1   6        3.93        3.64      1.68 o 
   6   1   6       33.92       49.35      4.01 o 
  -9   2   6       50.52       50.39      5.04 o 
  -8   2   6        0.77        3.21      1.85 o 
  -7   2   6       94.59       84.51      2.42 o 
  -6   2   6       22.65       19.72      1.23 o 
  -5   2   6       20.28       27.11      1.01 o 
  -4   2   6       52.93       58.68      1.25 o 
  -3   2   6      112.97      129.45      1.25 o 
  -2   2   6        1.30       13.78      0.58 o 
  -1   2   6      842.76      758.25      3.87 o 
   0   2   6        1.95        5.79      0.81 o 
   1   2   6      682.20      706.63      6.32 o 
   2   2   6      447.23      466.13      4.76 o 
   3   2   6      279.77      292.75      3.97 o 
   4   2   6      119.48      114.09      3.18 o 
   5   2   6       23.08       22.46      2.00 o 
   6   2   6       17.23       23.91      5.35 o 
  -9   3   6        5.40       10.08      4.41 o 
  -8   3   6      104.60      107.32      3.93 o 
  -7   3   6      155.55      154.27      2.90 o 
  -6   3   6        0.04        5.81      1.18 o 
  -5   3   6      101.56      116.31      1.46 o 
  -4   3   6       19.98       24.47      1.91 o 
  -3   3   6      612.93      661.17      3.68 o 
  -2   3   6      789.60      787.89      4.40 o 
  -1   3   6     1212.06     1216.60      5.78 o 
   0   3   6      653.07      719.09      5.21 o 
   1   3   6        1.74        2.46      1.14 o 
   2   3   6       31.48       29.33      1.92 o 
   3   3   6       78.37       55.88      2.99 o 
   4   3   6      519.03      525.47      5.82 o 
   5   3   6        5.04        7.90      2.17 o 
   6   3   6        6.50       13.73      3.12 o 
  -8   4   6        0.01       -0.81      2.27 o 
  -7   4   6      364.97      358.24      4.68 o 
  -6   4   6      860.62      856.41      8.96 o 
  -5   4   6      354.39      392.54      4.47 o 
  -4   4   6      791.15      811.91     14.18 o 
  -3   4   6      145.99      176.64      2.41 o 
  -2   4   6       12.19        6.40      0.75 o 
  -1   4   6      921.86      964.63      5.05 o 
   0   4   6     2900.11     2881.68     15.90 o 
   1   4   6     2127.65     2342.24     16.30 o 
   2   4   6       43.02       47.99      1.96 o 
   3   4   6      116.35      117.37      2.82 o 
   4   4   6       28.61       28.06      1.98 o 
   5   4   6       88.28       93.81      4.24 o 
   6   4   6        5.45        3.66      3.22 o 
  -8   5   6        1.54        2.20      3.78 o 
  -7   5   6      267.24      268.14      4.41 o 
  -6   5   6      237.72      230.00      6.46 o 
  -5   5   6      497.84      505.73      4.31 o 
  -4   5   6       28.28       28.90      1.51 o 
  -3   5   6      306.76      327.52      2.41 o 
  -2   5   6     1393.59     1660.50      9.38 o 
  -1   5   6      748.26      775.17      4.03 o 
   0   5   6      209.02      200.51      2.25 o 
   1   5   6      811.43      896.77      6.56 o 
   2   5   6       15.63       19.09      1.48 o 
   3   5   6        0.38        0.80      1.40 o 
   4   5   6       38.77       37.96      2.64 o 
   5   5   6       53.29       43.28      2.82 o 
   6   5   6       21.63       27.27      3.67 o 
  -8   6   6        2.03        3.46      4.09 o 
  -7   6   6       58.94       72.77      4.72 o 
  -6   6   6        4.95        2.78      1.50 o 
  -5   6   6     1649.90     1658.10     11.83 o 
  -4   6   6     1238.49     1233.45     11.98 o 
  -3   6   6      763.52      904.08      5.04 o 
  -2   6   6    14251.50    14646.49     77.53 o 
  -1   6   6        3.35        4.99      0.98 o 
   0   6   6      111.11       49.12      1.86 o 
   1   6   6       77.73       78.23      1.94 o 
   2   6   6       15.49       12.05      1.21 o 
   3   6   6       42.90       28.75      1.82 o 
   4   6   6      446.65      469.97      5.68 o 
   5   6   6       20.20       22.99      2.49 o 
   6   6   6        0.17       -1.11      4.09 o 
  -8   7   6      101.82      130.08      7.24 o 
  -7   7   6       40.92       36.85      2.56 o 
  -6   7   6      402.05      364.12      8.90 o 
  -5   7   6     1520.03     1565.27     13.01 o 
  -4   7   6       36.05       46.11      2.33 o 
  -3   7   6     2056.24     2248.32     11.52 o 
  -2   7   6     1781.14     1943.44     12.02 o 
  -1   7   6    11720.30    12401.29     63.25 o 
   0   7   6       81.22       83.64      1.94 o 
   1   7   6      255.00      213.15      2.81 o 
   2   7   6        0.08        1.45      1.21 o 
   3   7   6       81.68       75.88      2.83 o 
   4   7   6      200.42      189.21      3.30 o 
   5   7   6      248.11      247.24      4.55 o 
   6   7   6       11.89       15.34      3.54 o 
  -8   8   6        3.03        1.89      4.41 o 
  -7   8   6       10.34       13.04      4.25 o 
  -6   8   6      286.86      265.76      6.18 o 
  -5   8   6      407.14      412.26      4.98 o 
  -4   8   6      148.90      137.11      5.51 o 
  -3   8   6      177.12      172.38      2.75 o 
  -2   8   6     1737.12     1900.52     14.78 o 
  -1   8   6     3320.22     3621.14     18.31 o 
   0   8   6     1607.69     1751.40     11.38 o 
   1   8   6      569.72      644.48      5.32 o 
   2   8   6      789.13      786.37      6.36 o 
   3   8   6       30.13       25.36      1.73 o 
   4   8   6        8.74        7.20      1.59 o 
   5   8   6       43.54       45.99      2.63 o 
   6   8   6       72.79       70.29      6.93 o 
  -8   9   6       31.13       28.03      5.04 o 
  -7   9   6       13.52       11.90      2.20 o 
  -6   9   6       13.10       19.00      1.47 o 
  -5   9   6      207.43      171.56      3.07 o 
  -4   9   6      340.72      366.98      3.41 o 
  -3   9   6        1.32        2.21      0.82 o 
  -2   9   6     3368.18     3492.11     18.95 o 
  -1   9   6      348.20      402.92      3.75 o 
   0   9   6      806.92      875.56      5.54 o 
   1   9   6      278.34      306.66      3.80 o 
   2   9   6       50.92       32.53      2.31 o 
   3   9   6      307.91      302.65      3.86 o 
   4   9   6       42.56       39.34      1.95 o 
   5   9   6       15.32        3.58      2.04 o 
   6   9   6        0.57        0.23      3.18 o 
  -8  10   6      112.47      134.17      7.56 o 
  -7  10   6        0.02       -0.94      3.78 o 
  -6  10   6       99.53       93.32      3.36 o 
  -5  10   6       16.61       15.25      1.07 o 
  -4  10   6       96.76      105.78      1.98 o 
  -3  10   6        6.96        6.77      0.84 o 
  -2  10   6     1623.05     1690.72      9.83 o 
  -1  10   6      125.28      152.77      1.95 o 
   0  10   6      145.44      220.22      2.46 o 
   1  10   6      305.51      338.60      3.72 o 
   2  10   6      104.58      102.01      2.52 o 
   3  10   6      148.24      140.21      2.82 o 
   4  10   6       26.70       29.11      1.85 o 
   5  10   6      218.74      211.45      4.42 o 
   6  10   6        0.00       -2.11      3.18 o 
  -8  11   6       40.31       47.56      5.67 o 
  -7  11   6        0.35       -1.89      3.78 o 
  -6  11   6        4.84        7.32      1.45 o 
  -5  11   6        5.07        3.93      1.04 o 
  -4  11   6       61.08       77.13      1.82 o 
  -3  11   6       11.26        9.78      0.93 o 
  -2  11   6      938.75      973.22      7.01 o 
  -1  11   6      247.62      287.07      2.95 o 
   0  11   6       39.81       40.62      2.04 o 
   1  11   6       25.78       20.56      1.37 o 
   2  11   6       33.77       33.11      1.73 o 
   3  11   6      139.28      140.44      2.96 o 
   4  11   6       13.64        7.09      2.00 o 
   5  11   6        0.90        2.96      2.51 o 
   6  11   6        9.95        9.02      3.63 o 
  -8  12   6       28.73       17.64      5.04 o 
  -7  12   6       31.63       31.50      5.04 o 
  -6  12   6      141.46      139.14      4.72 o 
  -5  12   6       60.55       63.69      4.36 o 
  -4  12   6       16.19       15.83      1.19 o 
  -3  12   6      149.63      128.79      2.04 o 
  -2  12   6      125.94      130.81      1.73 o 
  -1  12   6      216.86      224.86      2.92 o 
   0  12   6       59.02       66.65      1.91 o 
   1  12   6      374.56      383.13      5.05 o 
   2  12   6        0.24        0.27      1.28 o 
   3  12   6      314.79      269.15      3.79 o 
   4  12   6        6.45        5.85      1.95 o 
   5  12   6      211.88      205.78      5.12 o 
   6  12   6      127.69      154.30     11.50 o 
  -8  13   6        0.01        0.31      5.04 o 
  -7  13   6        3.19        5.67      4.41 o 
  -6  13   6      204.11      208.59      8.19 o 
  -5  13   6      103.44      123.02      2.99 o 
  -4  13   6        3.35        0.69      1.01 o 
  -3  13   6       13.58       25.05      1.32 o 
  -2  13   6       13.43       11.76      0.91 o 
  -1  13   6        8.11        3.40      1.23 o 
   0  13   6        1.19        0.01      1.13 o 
   1  13   6        0.46       -0.15      1.40 o 
   2  13   6       11.18       10.78      1.46 o 
   3  13   6       31.64       33.13      2.22 o 
   4  13   6       10.10        8.47      1.88 o 
   5  13   6       30.22       47.47      2.86 o 
  -7  14   6       12.50       16.06      5.04 o 
  -6  14   6      121.96      132.46      4.01 o 
  -5  14   6        0.22        1.79      1.58 o 
  -4  14   6       65.20       57.67      2.07 o 
  -3  14   6      352.25      330.61      3.36 o 
  -2  14   6      244.20      229.53      3.48 o 
  -1  14   6      204.70      201.68      3.07 o 
   0  14   6       26.75       27.11      1.66 o 
   1  14   6       51.36       43.07      1.91 o 
   2  14   6      490.64      501.26      4.74 o 
   3  14   6        0.02       -1.89      1.89 o 
   4  14   6       60.17       54.53      2.51 o 
   5  14   6       52.22       56.90      3.88 o 
  -7  15   6      133.13      152.44      8.50 o 
  -6  15   6       47.86       39.03      2.71 o 
  -5  15   6       46.17       48.65      2.49 o 
  -4  15   6       97.45       96.53      2.63 o 
  -3  15   6      113.79      113.50      3.26 o 
  -2  15   6      413.78      377.54      3.63 o 
  -1  15   6       10.35        5.85      1.58 o 
   0  15   6      155.18      132.82      3.34 o 
   1  15   6       36.44       38.78      1.88 o 
   2  15   6       66.02       59.33      3.14 o 
   3  15   6        1.91        6.90      2.48 o 
   4  15   6       45.09       47.71      2.50 o 
   5  15   6        8.59        8.42      2.43 o 
  -7  16   6        0.07       -1.57      4.72 o 
  -6  16   6       10.03       12.15      2.52 o 
  -5  16   6       35.71       39.19      2.24 o 
  -4  16   6       28.70       21.21      1.81 o 
  -3  16   6       13.36       12.39      1.70 o 
  -2  16   6       13.91       16.56      1.43 o 
  -1  16   6       80.79       90.27      2.72 o 
   0  16   6      110.01       93.08      2.67 o 
   1  16   6       59.16       43.78      2.49 o 
   2  16   6       23.97       21.33      1.90 o 
   3  16   6      108.86       93.94      3.45 o 
   4  16   6        0.70       -2.21      2.21 o 
   5  16   6       18.60       17.41      2.67 o 
  -7  17   6       84.32       81.89      7.24 o 
  -6  17   6      388.16      423.49      7.39 o 
  -5  17   6        3.36        1.76      1.85 o 
  -4  17   6        0.50       -0.43      1.52 o 
  -3  17   6       12.71       13.67      1.77 o 
  -2  17   6      326.46      307.08      3.78 o 
  -1  17   6      503.03      465.60      5.45 o 
   0  17   6      528.02      494.10      5.75 o 
   1  17   6       26.27       22.55      2.04 o 
   2  17   6       47.98       43.63      2.16 o 
   3  17   6       69.75       69.70      3.13 o 
   4  17   6       30.47       26.21      2.95 o 
   5  17   6        4.60        3.27      2.69 o 
  -7  18   6      103.94       96.06      8.50 o 
  -6  18   6       16.25       17.43      4.09 o 
  -5  18   6       70.22       75.36      3.20 o 
  -4  18   6        4.27        2.62      1.96 o 
  -3  18   6       12.30       17.59      2.17 o 
  -2  18   6      491.29      460.96      6.53 o 
  -1  18   6      221.59      208.23      3.83 o 
   0  18   6       51.99       45.43      5.23 o 
   1  18   6       49.03       51.08      2.30 o 
   2  18   6       44.48       40.82      2.17 o 
   3  18   6        0.38        0.27      2.10 o 
   4  18   6       16.38       12.82      4.06 o 
  -6  19   6       96.10      111.34      4.89 o 
  -5  19   6       33.55       32.60      2.58 o 
  -4  19   6        4.96        4.12      1.98 o 
  -3  19   6      357.16      340.89      5.84 o 
  -2  19   6        4.99        5.70      2.12 o 
  -1  19   6      112.20      107.51      3.16 o 
   0  19   6       11.15        9.57      1.93 o 
   1  19   6       26.03       22.62      1.90 o 
   2  19   6       28.89       37.83      2.18 o 
   3  19   6       10.08        5.90      2.62 o 
   4  19   6        7.57       14.53      2.88 o 
  -6  20   6       67.47       81.35      9.76 o 
  -5  20   6       41.98       43.06      2.81 o 
  -4  20   6        1.68        1.15      2.12 o 
  -3  20   6       37.02       41.99      2.73 o 
  -2  20   6       49.38       49.57      2.90 o 
  -1  20   6       11.13       15.44      1.94 o 
   0  20   6      616.98      597.77      6.77 o 
   1  20   6       33.74       35.39      2.44 o 
   2  20   6        0.54        0.41      1.73 o 
   3  20   6        7.52        8.31      2.72 o 
   4  20   6        0.34        0.73      3.98 o 
  -6  21   6        3.58        3.64      3.09 o 
  -5  21   6        5.60        5.14      2.25 o 
  -4  21   6       30.72       32.05      2.68 o 
  -3  21   6       10.37       15.58      2.35 o 
  -2  21   6       22.09       26.11      2.64 o 
  -1  21   6      119.71      123.80      4.04 o 
   0  21   6       23.25       21.58      2.82 o 
   1  21   6        3.50       -0.58      1.95 o 
   2  21   6       91.04       92.12      4.02 o 
   3  21   6       51.58       36.33      3.21 o 
   4  21   6        4.38       -0.85      2.76 o 
  -5  22   6        1.66        2.00      2.49 o 
  -4  22   6        0.01        2.07      2.33 o 
  -3  22   6       27.32       26.14      2.68 o 
  -2  22   6        9.13        6.27      2.29 o 
  -1  22   6       36.87       37.71      3.84 o 
   0  22   6       36.92       32.50      2.40 o 
   1  22   6        3.40       -0.58      2.00 o 
   2  22   6        1.45        1.77      3.22 o 
   3  22   6      121.27      131.12      4.96 o 
  -5  23   6      113.08      134.33      4.58 o 
  -4  23   6       16.10       10.18      2.58 o 
  -3  23   6       16.09       11.20      2.49 o 
  -2  23   6        8.01       12.03      2.50 o 
  -1  23   6      176.19      192.13      4.96 o 
   0  23   6      119.15      124.53      4.41 o 
   1  23   6       10.78        7.40      2.26 o 
   2  23   6      126.42      124.14      5.93 o 
   3  23   6        3.11        5.64      2.95 o 
  -4  24   6       48.37       58.90      3.37 o 
  -3  24   6        5.22        2.79      2.35 o 
  -2  24   6       32.44       26.55      2.82 o 
  -1  24   6       23.16       24.23      3.94 o 
   0  24   6       25.17       32.16      3.09 o 
   1  24   6       15.13       13.67      3.76 o 
   2  24   6       98.88      105.65      4.72 o 
  -4  25   6       15.83       21.38      2.96 o 
  -3  25   6        2.10        0.49      2.51 o 
  -2  25   6       13.58       14.44      3.05 o 
  -1  25   6       24.56       27.82      3.51 o 
   0  25   6       49.55       47.66      3.39 o 
   1  25   6        6.53       -0.29      3.09 o 
   2  25   6       29.38       38.79      3.56 o 
  -3  26   6        6.79        7.09      2.69 o 
  -2  26   6       94.14      113.29      4.64 o 
  -1  26   6        0.93        1.08      2.66 o 
   0  26   6        0.31       -2.55      2.55 o 
   1  26   6       11.75        8.66      3.62 o 
  -2  27   6       76.81       75.85      4.12 o 
  -1  27   6      115.55      127.89      5.42 o 
   0  27   6        4.59        3.79      3.22 o 
  -9   1   7       20.14       29.29      4.09 o 
  -8   1   7        0.28        0.29      1.69 o 
  -7   1   7      204.69      214.77      4.91 o 
  -6   1   7      197.24      193.60      3.45 o 
  -5   1   7      493.01      493.88      3.59 o 
  -4   1   7       96.71       83.47      1.39 o 
  -3   1   7        1.27        7.01      0.59 o 
  -2   1   7      564.65      589.57      3.06 o 
  -1   1   7      377.17      371.27      2.68 o 
   0   1   7       74.97       68.26      1.84 o 
   1   1   7     1310.12     1291.54      9.88 o 
   2   1   7       34.33       40.09      1.77 o 
   3   1   7      105.45       87.73      2.91 o 
   4   1   7      206.79      210.13      3.89 o 
   5   1   7       11.44        9.00      2.27 o 
   6   1   7       62.87       85.16      5.12 o 
  -9   2   7       47.36       60.47      5.04 o 
  -8   2   7      131.61      144.96      4.08 o 
  -7   2   7        0.04        3.35      1.74 o 
  -6   2   7       16.45       13.96      1.06 o 
  -5   2   7        6.68        4.82      0.68 o 
  -4   2   7      180.53      171.62      1.68 o 
  -3   2   7      306.52      295.30      1.99 o 
  -2   2   7      379.35      395.62      2.28 o 
  -1   2   7      333.69      382.18      2.54 o 
   0   2   7       71.00       72.01      2.24 o 
   1   2   7      298.17      356.90      4.36 o 
   2   2   7       71.30       76.83      2.51 o 
   3   2   7        1.42        2.72      1.59 o 
   4   2   7      522.94      532.03      6.01 o 
   5   2   7        9.47        5.67      2.22 o 
   6   2   7      128.02      160.17     15.28 o 
  -9   3   7       44.51       55.43      5.04 o 
  -8   3   7       41.28       46.21      3.31 o 
  -7   3   7        1.54        8.18      1.81 o 
  -6   3   7        1.29        2.15      0.92 o 
  -5   3   7       14.63       16.24      1.60 o 
  -4   3   7        1.77        4.26      0.59 o 
  -3   3   7        5.13       13.35      0.61 o 
  -2   3   7      338.92      348.87      2.25 o 
  -1   3   7      223.48      223.53      3.00 o 
   0   3   7        1.03        5.45      1.10 o 
   1   3   7       51.33       62.18      2.23 o 
   2   3   7      359.33      340.83      4.21 o 
   3   3   7      327.28      317.30      4.33 o 
   4   3   7       50.47       48.73      2.35 o 
   5   3   7       95.29       90.49      3.86 o 
   6   3   7        5.44       11.92      3.45 o 
  -9   4   7        2.49       10.39      4.09 o 
  -8   4   7      135.07      140.47      6.61 o 
  -7   4   7      777.84      774.75      9.29 o 
  -6   4   7      173.82      164.55      3.18 o 
  -5   4   7        1.90        3.02      0.97 o 
  -4   4   7      325.78      352.79      6.60 o 
  -3   4   7       31.01       32.79      2.60 o 
  -2   4   7      533.92      597.80      6.23 o 
  -1   4   7      108.45       85.35      2.58 o 
   0   4   7      467.72      531.30      4.39 o 
   1   4   7       87.02       84.32      2.50 o 
   2   4   7      164.74      174.87      3.06 o 
   3   4   7       31.27       26.96      2.59 o 
   4   4   7       28.03       29.43      2.07 o 
   5   4   7      291.04      320.03      5.81 o 
   6   4   7        0.04        6.18      3.22 o 
  -8   5   7       35.30       37.16      4.41 o 
  -7   5   7      206.79      225.73      4.31 o 
  -6   5   7      253.85      237.09      7.56 o 
  -5   5   7      339.65      309.15      6.58 o 
  -4   5   7        4.90        7.13      0.88 o 
  -3   5   7     3171.57     3325.90     16.51 o 
  -2   5   7      180.94      171.73      2.54 o 
  -1   5   7       32.12       33.39      2.70 o 
   0   5   7      156.08      152.46      2.34 o 
   1   5   7      111.40       93.45      2.37 o 
   2   5   7      271.71      251.90      5.09 o 
   3   5   7      824.47      745.39      7.16 o 
   4   5   7       50.86       60.70      2.95 o 
   5   5   7       35.13       41.56      2.95 o 
   6   5   7       10.26       11.88      3.46 o 
  -8   6   7      181.51      180.78      7.56 o 
  -7   6   7      105.34      106.17      3.20 o 
  -6   6   7     1052.08      998.13     15.59 o 
  -5   6   7       23.72       24.83      3.33 o 
  -4   6   7      372.52      382.92      3.82 o 
  -3   6   7      154.83      161.95      1.69 o 
  -2   6   7      233.56      244.60      2.65 o 
  -1   6   7     4757.66     5197.73     27.77 o 
   0   6   7      646.38      650.55      5.18 o 
   1   6   7        3.91        7.86      1.18 o 
   2   6   7        0.55        1.24      1.25 o 
   3   6   7       43.96       35.25      2.03 o 
   4   6   7       69.05       61.33      2.63 o 
   5   6   7        2.04        0.22      2.27 o 
   6   6   7      100.10      107.60      5.55 o 
  -8   7   7       46.87       54.49      5.35 o 
  -7   7   7       81.23       83.64      2.79 o 
  -6   7   7      458.74      457.70      6.58 o 
  -5   7   7       76.11       51.92      3.78 o 
  -4   7   7      491.06      518.13      4.41 o 
  -3   7   7      116.84      110.42      1.83 o 
  -2   7   7     1793.93     1727.81     10.35 o 
  -1   7   7     2867.07     2921.15     14.01 o 
   0   7   7      681.71      648.41      5.18 o 
   1   7   7      140.95      142.12      2.51 o 
   2   7   7        6.17        1.87      1.29 o 
   3   7   7       66.59       69.26      2.71 o 
   4   7   7        5.68        4.94      1.61 o 
   5   7   7       21.92       23.15      2.72 o 
   6   7   7       25.79       33.92      3.89 o 
  -8   8   7       19.11       24.25      4.72 o 
  -7   8   7        1.11        6.30      3.78 o 
  -6   8   7       27.52       28.54      2.36 o 
  -5   8   7      948.44      863.88     10.09 o 
  -4   8   7        9.99        5.58      0.73 o 
  -3   8   7       45.32       64.77      1.35 o 
  -2   8   7     4930.22     5012.81     54.73 o 
  -1   8   7      321.88      312.32      2.91 o 
   0   8   7      326.03      334.03      3.77 o 
   1   8   7       38.56       36.62      1.66 o 
   2   8   7      304.70      276.28      3.62 o 
   3   8   7        0.22       -1.42      1.42 o 
   4   8   7      146.44      133.99      3.07 o 
   5   8   7       34.12       38.89      3.02 o 
   6   8   7      101.16      118.74      5.65 o 
  -8   9   7        1.64       -0.94      4.09 o 
  -7   9   7       11.36       12.28      3.78 o 
  -6   9   7      258.93      254.17      7.87 o 
  -5   9   7      409.61      420.24      6.41 o 
  -4   9   7      547.00      571.15      4.33 o 
  -3   9   7      432.88      398.29      3.15 o 
  -2   9   7     1516.47     1681.23      9.88 o 
  -1   9   7     1000.58     1043.46      6.25 o 
   0   9   7      204.82      216.25      2.90 o 
   1   9   7     1164.03     1270.99     10.72 o 
   2   9   7     1082.27     1027.09      7.99 o 
   3   9   7        0.81       -1.47      1.47 o 
   4   9   7       57.44       53.91      2.36 o 
   5   9   7      114.14      131.39      4.41 o 
   6   9   7       29.33       33.76      4.21 o 
  -8  10   7       35.29       37.48      5.35 o 
  -7  10   7       58.12       59.53      5.35 o 
  -6  10   7        0.14        2.36      1.20 o 
  -5  10   7      191.90      198.23      2.52 o 
  -4  10   7      595.76      579.49      4.20 o 
  -3  10   7       34.18       53.54      2.18 o 
  -2  10   7       58.86       65.75      1.47 o 
  -1  10   7        2.45        1.69      1.06 o 
   0  10   7        7.47        8.13      1.15 o 
   1  10   7       30.88       32.03      1.68 o 
   2  10   7       72.45       92.44      2.48 o 
   3  10   7       51.52       46.14      2.04 o 
   4  10   7        5.30        2.35      2.03 o 
   5  10   7        7.77       19.75      2.73 o 
   6  10   7       21.16       30.59      4.21 o 
  -8  11   7       18.70       13.86      5.04 o 
  -7  11   7        2.26        0.94      4.09 o 
  -6  11   7       19.53       17.83      2.99 o 
  -5  11   7      100.62       93.92      2.43 o 
  -4  11   7       20.83       23.87      1.11 o 
  -3  11   7      394.53      402.31      3.15 o 
  -2  11   7      819.44      821.79      5.57 o 
  -1  11   7      204.59      253.96      2.83 o 
   0  11   7      108.41      107.29      2.14 o 
   1  11   7       36.24       37.18      1.56 o 
   2  11   7      129.41      100.17      2.61 o 
   3  11   7      100.69       81.06      2.64 o 
   4  11   7        2.22        1.46      1.96 o 
   5  11   7       28.48       27.68      3.02 o 
  -8  12   7       14.41       18.90      5.04 o 
  -7  12   7      233.37      245.35      9.13 o 
  -6  12   7       17.11       25.11      2.05 o 
  -5  12   7       81.97       75.45      4.94 o 
  -4  12   7     1059.50      997.61      6.55 o 
  -3  12   7      136.01      148.77      2.09 o 
  -2  12   7      450.48      489.96      3.97 o 
  -1  12   7       25.26       23.09      1.33 o 
   0  12   7      133.62      120.37      2.31 o 
   1  12   7     2117.24     2029.69     17.56 o 
   2  12   7      185.79      147.13      3.03 o 
   3  12   7      178.83      135.52      3.08 o 
   4  12   7      204.29      207.96      6.02 o 
   5  12   7      102.44      119.37      4.50 o 
  -8  13   7        4.61        3.78      4.72 o 
  -7  13   7       22.32       20.47      4.72 o 
  -6  13   7        0.37       -1.69      1.69 o 
  -5  13   7        5.24       10.01      1.45 o 
  -4  13   7       70.16       56.28      2.25 o 
  -3  13   7     1891.01     1887.06     10.44 o 
  -2  13   7      204.99      181.36      2.92 o 
  -1  13   7      520.83      488.92      4.34 o 
   0  13   7      371.28      351.87      4.00 o 
   1  13   7      111.37       98.89      2.68 o 
   2  13   7      553.53      456.74      4.55 o 
   3  13   7       18.55       13.62      1.65 o 
   4  13   7        5.15        3.76      2.12 o 
   5  13   7       30.08       30.74      3.13 o 
  -7  14   7        0.41        5.98      4.72 o 
  -6  14   7       15.78       12.78      2.19 o 
  -5  14   7        3.69        3.97      1.58 o 
  -4  14   7       25.50       22.13      1.47 o 
  -3  14   7      321.87      271.86      2.91 o 
  -2  14   7       33.11       37.04      1.47 o 
  -1  14   7     1386.45     1248.75      9.11 o 
   0  14   7        0.97        1.33      1.84 o 
   1  14   7       68.32       69.00      2.38 o 
   2  14   7       41.16       36.62      1.88 o 
   3  14   7        1.20        6.57      1.58 o 
   4  14   7        3.64        4.00      2.16 o 
   5  14   7       29.48       29.48      3.18 o 
  -7  15   7       74.51       83.46      7.56 o 
  -6  15   7       19.49       10.15      2.19 o 
  -5  15   7       10.87        9.83      1.85 o 
  -4  15   7       28.55       19.10      1.68 o 
  -3  15   7     1477.91     1433.14     11.36 o 
  -2  15   7        5.12        4.58      1.27 o 
  -1  15   7       65.03       62.98      4.00 o 
   0  15   7     1418.81     1312.94     11.58 o 
   1  15   7      237.26      221.85      4.37 o 
   2  15   7       58.82       65.11      2.47 o 
   3  15   7       22.88       31.63      1.94 o 
   4  15   7        2.94       -1.41      2.19 o 
   5  15   7       27.73       34.70      3.06 o 
  -7  16   7        0.09        9.45      5.35 o 
  -6  16   7       50.00       45.42      3.32 o 
  -5  16   7       21.61       17.06      2.02 o 
  -4  16   7      102.86       97.85      2.83 o 
  -3  16   7       56.57       38.34      2.00 o 
  -2  16   7       34.72       28.72      1.54 o 
  -1  16   7      202.08      178.67      3.52 o 
   0  16   7       48.45       34.50      1.94 o 
   1  16   7       46.11       42.26      2.97 o 
   2  16   7      118.18      108.60      3.04 o 
   3  16   7        5.37       -1.36      2.06 o 
   4  16   7        2.12        1.56      2.27 o 
   5  16   7        0.08       -1.47      2.46 o 
  -7  17   7        6.84       -0.63      5.35 o 
  -6  17   7       33.47       33.55      2.96 o 
  -5  17   7        3.32        5.65      2.22 o 
  -4  17   7       74.31       62.86      2.53 o 
  -3  17   7        0.75       -1.39      1.49 o 
  -2  17   7        0.09       -1.39      1.39 o 
  -1  17   7      525.21      544.61      6.09 o 
   0  17   7      310.78      280.43      7.83 o 
   1  17   7      109.63      116.20      2.92 o 
   2  17   7       41.43       36.07      2.12 o 
   3  17   7       19.08       17.05      2.72 o 
   4  17   7       16.88       25.06      2.99 o 
  -7  18   7        2.06        0.31      5.35 o 
  -6  18   7        2.82        3.90      2.67 o 
  -5  18   7        2.88        2.41      2.02 o 
  -4  18   7        9.88        8.76      2.12 o 
  -3  18   7       63.78       54.58      3.10 o 
  -2  18   7      191.22      196.59      4.44 o 
  -1  18   7      140.51      151.09      3.48 o 
   0  18   7      175.94      170.24      5.23 o 
   1  18   7        9.28       12.06      1.77 o 
   2  18   7        0.74        2.90      1.73 o 
   3  18   7       17.05       14.96      2.78 o 
   4  18   7        1.97       -0.73      2.55 o 
  -6  19   7       23.78       32.63      6.93 o 
  -5  19   7        8.41        6.19      2.15 o 
  -4  19   7        9.17        4.91      2.08 o 
  -3  19   7       10.48        8.73      2.27 o 
  -2  19   7       88.17       94.37      3.55 o 
  -1  19   7       83.90       83.63      2.95 o 
   0  19   7       13.31       13.56      2.00 o 
   1  19   7       26.16       28.49      2.04 o 
   2  19   7      200.05      213.17      3.87 o 
   3  19   7        0.02       -2.65      2.65 o 
   4  19   7        0.45       -2.51      2.69 o 
  -6  20   7       56.12       53.56      3.67 o 
  -5  20   7       22.36       27.57      2.67 o 
  -4  20   7        6.77        1.93      2.08 o 
  -3  20   7       27.45       28.40      2.64 o 
  -2  20   7       11.55       13.93      2.32 o 
  -1  20   7        0.11       -0.21      1.79 o 
   0  20   7        0.82       -1.42      1.93 o 
   1  20   7       86.89       76.88      2.80 o 
   2  20   7       46.46       47.97      3.27 o 
   3  20   7      220.47      220.96      5.48 o 
   4  20   7       18.13       20.81      3.15 o 
  -6  21   7       18.61       28.31      7.56 o 
  -5  21   7        2.93        0.36      2.36 o 
  -4  21   7        1.93        0.02      2.15 o 
  -3  21   7       70.14       63.79      3.29 o 
  -2  21   7        1.71        1.98      2.17 o 
  -1  21   7        0.82       -0.16      2.17 o 
   0  21   7      118.98      116.11      3.50 o 
   1  21   7       37.79       32.76      2.46 o 
   2  21   7       79.57       79.16      5.37 o 
   3  21   7       24.12       27.94      3.21 o 
  -5  22   7       49.09       54.87      3.33 o 
  -4  22   7       15.96       20.78      2.73 o 
  -3  22   7       25.73       26.52      2.76 o 
  -2  22   7       81.89       79.82      3.84 o 
  -1  22   7        2.98        1.41      2.30 o 
   0  22   7        6.70        0.97      2.04 o 
   1  22   7       13.32       18.22      2.39 o 
   2  22   7      331.23      348.02     12.03 o 
   3  22   7       78.63       86.63      4.90 o 
  -5  23   7        2.46        1.24      2.49 o 
  -4  23   7       19.93       23.47      2.73 o 
  -3  23   7       18.47       15.06      2.68 o 
  -2  23   7        5.16        4.16      2.41 o 
  -1  23   7       94.52       87.37      3.88 o 
   0  23   7       27.50       29.46      2.97 o 
   1  23   7      111.95      122.32      3.92 o 
   2  23   7       14.02       21.79      3.15 o 
  -4  24   7       46.04       45.46      3.33 o 
  -3  24   7        1.01       -1.29      2.45 o 
  -2  24   7        4.99        5.72      2.53 o 
  -1  24   7       75.84       74.88      3.88 o 
   0  24   7        5.17        4.79      2.53 o 
   1  24   7        1.74       -3.12      3.12 o 
   2  24   7      132.69      144.34      7.77 o 
  -4  25   7        0.65       -1.54      2.55 o 
  -3  25   7       58.10       63.82      3.66 o 
  -2  25   7       61.54       65.95      4.28 o 
  -1  25   7       21.18       24.35      3.03 o 
   0  25   7        7.60        3.85      2.66 o 
   1  25   7      133.28      145.31      7.87 o 
  -3  26   7        0.06       -3.17      3.17 o 
  -2  26   7       38.93       44.09      3.55 o 
  -1  26   7       63.44       66.03      3.75 o 
   0  26   7        0.62       -2.46      2.81 o 
  -1  27   7        0.70       -3.46      4.72 o 
  -8   0   8       30.79       29.29      3.46 o 
  -7   0   8       52.70       55.12      4.41 o 
  -6   0   8       31.47       22.05      2.52 o 
  -5   0   8       24.70       23.61      1.43 o 
  -4   0   8       20.49       23.92      1.43 o 
  -3   0   8      133.86      165.63      2.68 o 
  -2   0   8        0.69       -0.09      0.69 o 
  -1   0   8      788.11      818.49      7.58 o 
   0   0   8     4381.69     4530.95     54.49 o 
   1   0   8        9.57        9.25      1.89 o 
   2   0   8     1080.37     1053.75     12.58 o 
   3   0   8      121.99      114.74      8.66 o 
   4   0   8      992.66      968.04     12.79 o 
   5   0   8      163.88      214.80      9.13 o 
   6   0   8        5.13        3.46      4.72 o 
  -9   1   8        1.61        3.46      3.46 o 
  -8   1   8       45.51       49.94      3.94 o 
  -7   1   8        2.83        0.30      1.88 o 
  -6   1   8        7.76        6.68      1.57 o 
  -5   1   8       18.09       21.65      1.09 o 
  -4   1   8      305.22      291.10      3.89 o 
  -3   1   8       55.60       40.70      1.08 o 
  -2   1   8      444.07      494.26      2.97 o 
  -1   1   8        3.07        4.50      0.89 o 
   0   1   8      188.41      188.12      2.99 o 
   1   1   8      532.95      575.54      5.59 o 
   2   1   8       32.44       31.30      1.89 o 
   3   1   8     3220.72     3093.50     22.08 o 
   4   1   8       73.08       74.97      3.32 o 
   5   1   8       20.02       18.12      3.34 o 
   6   1   8       42.12       64.53      4.56 o 
  -9   2   8        1.72        5.04      3.78 o 
  -8   2   8       55.74       55.49      3.40 o 
  -7   2   8       62.82       51.79      3.94 o 
  -6   2   8        0.09       -0.31      1.89 o 
  -5   2   8      139.88      133.62      1.66 o 
  -4   2   8      450.16      478.75      4.07 o 
  -3   2   8       67.05       65.75      1.57 o 
  -2   2   8     1564.60     1595.86      7.85 o 
  -1   2   8       40.93       46.80      1.78 o 
   0   2   8     2110.40     2316.31     18.32 o 
   1   2   8      576.57      578.74      5.67 o 
   2   2   8      291.65      307.95      5.77 o 
   3   2   8       38.02       29.98      3.95 o 
   4   2   8       70.29       64.36      4.36 o 
   5   2   8       29.73       27.91      2.72 o 
   6   2   8        2.32        6.14      3.56 o 
  -9   3   8       40.92       54.17      5.04 o 
  -8   3   8        1.64        2.52      3.46 o 
  -7   3   8       70.64       66.82      3.02 o 
  -6   3   8       29.14       16.02      1.23 o 
  -5   3   8        0.94        1.77      0.73 o 
  -4   3   8      129.45      131.60      2.40 o 
  -3   3   8      191.27      190.92      2.11 o 
  -2   3   8        1.07        5.91      0.67 o 
  -1   3   8       53.32       58.83      2.02 o 
   0   3   8        0.29        1.71      1.32 o 
   1   3   8        5.14        7.00      1.33 o 
   2   3   8       84.77       81.27      3.05 o 
   3   3   8       20.98       17.61      4.23 o 
   4   3   8       11.10       12.67      2.41 o 
   5   3   8       22.09       29.95      2.90 o 
   6   3   8       82.88       92.28     10.39 o 
  -9   4   8        0.11        5.67      4.09 o 
  -8   4   8       95.94      102.04      5.98 o 
  -7   4   8       10.24       14.16      2.20 o 
  -6   4   8      216.94      211.20      5.52 o 
  -5   4   8       53.75       61.98      3.10 o 
  -4   4   8       48.34       45.63      1.39 o 
  -3   4   8        3.42        1.76      0.71 o 
  -2   4   8       28.81       34.78      0.91 o 
  -1   4   8       50.28       60.18      2.93 o 
   0   4   8      467.93      417.67      3.91 o 
   1   4   8      144.99      130.78      2.79 o 
   2   4   8        0.45       -1.02      1.42 o 
   3   4   8      150.00      155.24      7.91 o 
   4   4   8      126.46      123.76      3.37 o 
   5   4   8       13.99       14.51      2.64 o 
   6   4   8        4.68       -0.66      3.45 o 
  -8   5   8        0.43       -2.83      3.78 o 
  -7   5   8       10.75       15.56      1.69 o 
  -6   5   8      198.49      193.07      6.93 o 
  -5   5   8     1826.36     1814.86     14.97 o 
  -4   5   8       97.27       96.63      1.39 o 
  -3   5   8       37.81       36.08      1.09 o 
  -2   5   8       48.11       52.37      3.36 o 
  -1   5   8     1377.53     1429.75      9.46 o 
   0   5   8      113.35      120.40      2.27 o 
   1   5   8       68.43       53.64      2.19 o 
   2   5   8        0.01       -1.40      1.40 o 
   3   5   8        2.00       -1.65      1.65 o 
   4   5   8        0.70        4.53      1.84 o 
   5   5   8        8.56       13.48      2.64 o 
   6   5   8       14.68       14.77      3.67 o 
  -8   6   8       23.42       22.99      4.09 o 
  -7   6   8        3.59        4.41      3.46 o 
  -6   6   8      105.53       97.64      5.67 o 
  -5   6   8        3.19        9.37      1.03 o 
  -4   6   8      184.28      214.00      2.96 o 
  -3   6   8       74.99       71.54      1.33 o 
  -2   6   8       83.62      127.62      3.23 o 
  -1   6   8        4.37        2.17      1.57 o 
   0   6   8       67.75       46.69      1.87 o 
   1   6   8      388.13      355.17      3.89 o 
   2   6   8       33.03       20.17      1.60 o 
   3   6   8       44.27       38.00      2.15 o 
   4   6   8       28.17       24.98      2.18 o 
   5   6   8        2.10        4.44      2.45 o 
   6   6   8       65.78       71.27      5.35 o 
  -8   7   8       26.10       25.51      4.41 o 
  -7   7   8       11.14        4.72      3.46 o 
  -6   7   8       10.33       16.69      3.46 o 
  -5   7   8      156.10      143.80      3.09 o 
  -4   7   8        9.19        9.90      0.86 o 
  -3   7   8       34.25       22.93      0.86 o 
  -2   7   8      171.79      172.48      3.44 o 
  -1   7   8     3398.20     3511.00     34.23 o 
   0   7   8      665.84      642.31      5.32 o 
   1   7   8      133.61      126.56      2.56 o 
   2   7   8      134.26      144.62      2.83 o 
   3   7   8      181.50      170.88      4.33 o 
   4   7   8        0.22        0.44      1.60 o 
   5   7   8        5.39        5.05      2.60 o 
  -8   8   8        0.10        0.63      4.09 o 
  -7   8   8       22.92       22.99      4.09 o 
  -6   8   8      141.77      138.58      6.30 o 
  -5   8   8       64.42       82.63      2.65 o 
  -4   8   8        2.20        2.46      1.03 o 
  -3   8   8      311.26      308.28      2.71 o 
  -2   8   8     1198.20     1297.64      6.77 o 
  -1   8   8        5.93       16.35      1.48 o 
   0   8   8      558.92      578.93      5.04 o 
   1   8   8       31.18       34.81      1.66 o 
   2   8   8       86.59       97.62      2.67 o 
   3   8   8        0.67       -1.49      1.49 o 
   4   8   8       38.93       40.26      2.13 o 
   5   8   8       31.99       30.77      2.90 o 
  -8   9   8       46.40       45.35      5.35 o 
  -7   9   8       22.33       21.73      4.41 o 
  -6   9   8       87.05       91.34      5.67 o 
  -5   9   8       17.62       19.68      0.94 o 
  -4   9   8     1357.18     1397.88      8.30 o 
  -3   9   8       93.56       88.67      1.75 o 
  -2   9   8     2871.31     3004.97     16.68 o 
  -1   9   8      345.38      384.49      3.51 o 
   0   9   8       38.33       37.86      1.60 o 
   1   9   8       36.43       32.12      1.66 o 
   2   9   8       33.85       35.86      2.01 o 
   3   9   8      280.95      271.65      4.27 o 
   4   9   8       46.94       40.84      2.63 o 
   5   9   8       28.95       47.74      3.31 o 
  -8  10   8       75.16       64.25      5.98 o 
  -7  10   8        7.96        6.30      4.09 o 
  -6  10   8       53.25       55.43      5.04 o 
  -5  10   8      104.60      107.38      1.83 o 
  -4  10   8     1149.71     1112.12      6.96 o 
  -3  10   8       26.36       24.75      1.14 o 
  -2  10   8      129.92      125.87      2.08 o 
  -1  10   8     1644.08     1648.54     10.13 o 
   0  10   8      287.55      285.61      3.16 o 
   1  10   8       18.73       12.72      1.51 o 
   2  10   8      110.28      110.93      2.75 o 
   3  10   8        8.76       10.63      1.73 o 
   4  10   8        6.44        5.87      2.11 o 
   5  10   8        2.40        6.02      4.22 o 
  -8  11   8       12.93        6.61      4.41 o 
  -7  11   8        0.26       -3.78      3.78 o 
  -6  11   8        0.48        6.30      3.78 o 
  -5  11   8      175.40      155.35      5.32 o 
  -4  11   8        2.44        4.05      0.95 o 
  -3  11   8      249.73      251.69      2.75 o 
  -2  11   8      129.06      149.38      2.25 o 
  -1  11   8        0.06       -0.44      1.12 o 
   0  11   8      340.53      352.20      3.64 o 
   1  11   8      160.65      148.89      2.93 o 
   2  11   8      329.82      261.38      4.15 o 
   3  11   8        0.01        2.52      1.59 o 
   4  11   8        2.90        4.91      2.45 o 
   5  11   8      136.42      161.74      5.00 o 
  -8  12   8       16.37       14.17      5.04 o 
  -7  12   8        4.88        6.61      4.72 o 
  -6  12   8        0.00        1.82      1.47 o 
  -5  12   8       36.79       29.68      1.64 o 
  -4  12   8        8.38        8.34      1.07 o 
  -3  12   8      135.47      130.00      2.27 o 
  -2  12   8       37.26       34.33      1.86 o 
  -1  12   8     1920.70     1884.33     11.56 o 
   0  12   8      318.10      281.67      3.72 o 
   1  12   8      117.14      113.99      2.48 o 
   2  12   8     1066.47      950.89      8.00 o 
   3  12   8       11.50        7.86      1.72 o 
   4  12   8        9.24        1.68      2.42 o 
   5  12   8        6.83        5.10      2.76 o 
  -8  13   8        0.90        1.89      5.04 o 
  -7  13   8        5.07        8.82      4.41 o 
  -6  13   8        1.21        0.10      2.20 o 
  -5  13   8      118.79      123.06      2.71 o 
  -4  13   8      109.42       94.67      2.44 o 
  -3  13   8      276.75      286.94      3.21 o 
  -2  13   8      653.88      676.82      5.59 o 
  -1  13   8     2774.40     2622.23     15.44 o 
   0  13   8        3.12        3.83      1.71 o 
   1  13   8       67.42       60.39      2.08 o 
   2  13   8       67.07       65.12      2.54 o 
   3  13   8      159.67      137.84      3.29 o 
   4  13   8        7.17        8.28      2.62 o 
   5  13   8       24.45       23.66      3.08 o 
  -7  14   8        2.82        4.41      4.72 o 
  -6  14   8        1.36        4.72      1.94 o 
  -5  14   8      124.63      115.59      4.38 o 
  -4  14   8        6.28       12.53      1.33 o 
  -3  14   8        0.87        3.29      2.21 o 
  -2  14   8       87.28       82.91      2.33 o 
  -1  14   8       48.30       38.26      1.90 o 
   0  14   8     1064.81     1059.24      9.74 o 
   1  14   8       83.65       80.58      2.60 o 
   2  14   8       93.96       80.27      2.47 o 
   3  14   8      194.17      180.69      3.39 o 
   4  14   8       52.06       49.68      2.98 o 
   5  14   8       10.04        7.15      2.47 o 
  -7  15   8       74.91       78.11      6.61 o 
  -6  15   8        9.02        9.44      2.19 o 
  -5  15   8       12.61       12.17      1.85 o 
  -4  15   8      199.60      213.45      3.49 o 
  -3  15   8      387.13      335.71      4.48 o 
  -2  15   8       19.04       12.62      2.91 o 
  -1  15   8     1307.53     1343.70     10.97 o 
   0  15   8      791.24      756.82      6.67 o 
   1  15   8      200.91      211.54      3.99 o 
   2  15   8       17.62       13.77      1.69 o 
   3  15   8       87.69       85.12      3.11 o 
   4  15   8       17.19       17.23      2.57 o 
  -7  16   8       70.52       85.98      7.87 o 
  -6  16   8      203.24      232.36      5.24 o 
  -5  16   8        0.15       -0.83      1.77 o 
  -4  16   8      386.01      332.74      5.73 o 
  -3  16   8      144.83      128.94      3.15 o 
  -2  16   8       92.63       74.69      2.91 o 
  -1  16   8     1423.37     1409.26     11.44 o 
   0  16   8        4.93       -2.13      2.13 o 
   1  16   8      144.16      134.71      3.25 o 
   2  16   8        0.00       -1.62      1.62 o 
   3  16   8        0.31       -0.83      2.19 o 
   4  16   8       37.81       43.79      3.01 o 
  -7  17   8      506.20      562.82     15.12 o 
  -6  17   8        9.91        8.19      2.43 o 
  -5  17   8       34.39       29.81      3.39 o 
  -4  17   8       41.95       35.55      2.59 o 
  -3  17   8        0.35        0.43      1.58 o 
  -2  17   8        3.95        4.65      2.47 o 
  -1  17   8        0.08       -0.74      1.68 o 
   0  17   8       14.30       11.80      1.68 o 
   1  17   8        4.96        3.40      1.62 o 
   2  17   8        1.33       -1.04      1.67 o 
   3  17   8        0.09       -1.62      2.43 o 
   4  17   8       16.32       18.38      3.06 o 
  -7  18   8       27.64       23.62      5.98 o 
  -6  18   8      290.34      313.16      6.41 o 
  -5  18   8       34.18       42.60      2.95 o 
  -4  18   8       70.32       68.15      3.17 o 
  -3  18   8        0.54       -1.04      1.93 o 
  -2  18   8       10.94        7.06      2.06 o 
  -1  18   8        2.25       -0.37      1.72 o 
   0  18   8      110.10       99.80      2.95 o 
   1  18   8        7.11        6.57      1.79 o 
   2  18   8        8.80        4.41      1.91 o 
   3  18   8       76.53       73.15      3.87 o 
   4  18   8        0.08        0.88      2.73 o 
  -6  19   8       42.05       63.64      8.19 o 
  -5  19   8       94.99       94.89      6.63 o 
  -4  19   8       35.47       30.15      2.49 o 
  -3  19   8       76.00       79.41      3.70 o 
  -2  19   8       13.14       16.43      2.27 o 
  -1  19   8      356.09      349.36      4.94 o 
   0  19   8      108.46      101.53      3.34 o 
   1  19   8        1.61        0.65      1.86 o 
   2  19   8       23.94       21.18      2.33 o 
   3  19   8       27.21       27.42      3.05 o 
  -6  20   8       12.13       14.70      3.31 o 
  -5  20   8       74.64       74.62      3.52 o 
  -4  20   8       49.13       44.68      2.86 o 
  -3  20   8        1.43        2.01      2.27 o 
  -2  20   8       12.05        9.25      2.22 o 
  -1  20   8        6.52        7.03      2.47 o 
   0  20   8      101.17       87.09      3.21 o 
   1  20   8      229.42      237.77      4.69 o 
   2  20   8       18.07       19.54      2.90 o 
   3  20   8       25.11       35.85      3.45 o 
  -6  21   8       32.36       33.38      6.30 o 
  -5  21   8       22.24       29.58      2.77 o 
  -4  21   8      222.67      231.22      5.09 o 
  -3  21   8       23.30       22.95      2.59 o 
  -2  21   8        0.29       -2.07      2.14 o 
  -1  21   8       27.47       28.65      2.84 o 
   0  21   8       28.94       30.95      2.47 o 
   1  21   8       19.53       24.17      2.52 o 
   2  21   8      262.64      289.04      6.24 o 
   3  21   8       18.90       17.35      3.21 o 
  -5  22   8        3.50        1.20      2.85 o 
  -4  22   8       52.88       53.72      3.46 o 
  -3  22   8       29.66       24.09      2.68 o 
  -2  22   8       17.61       19.96      2.72 o 
  -1  22   8      134.79      127.16      8.93 o 
   0  22   8       32.58       27.57      2.90 o 
   1  22   8        6.50        2.31      2.27 o 
   2  22   8       17.96       23.97      3.72 o 
  -5  23   8       43.76       45.94      3.84 o 
  -4  23   8      118.49      133.85      4.54 o 
  -3  23   8       16.53       21.80      3.73 o 
  -2  23   8        0.00       -0.02      2.35 o 
  -1  23   8       72.48       67.92      3.57 o 
   0  23   8      151.27      155.57      4.85 o 
   1  23   8       96.25      108.22      5.57 o 
   2  23   8      109.60      116.05      6.94 o 
  -4  24   8        7.59        0.56      2.49 o 
  -3  24   8       29.26       30.62      3.00 o 
  -2  24   8        0.68        0.29      2.51 o 
  -1  24   8        2.98       -0.67      2.53 o 
   0  24   8        1.45        2.23      2.53 o 
   1  24   8        2.99        2.86      3.32 o 
  -3  25   8        3.46        0.54      2.53 o 
  -2  25   8       38.75       48.11      3.45 o 
  -1  25   8       12.24        8.86      3.35 o 
   0  25   8        0.59       -0.58      2.65 o 
   1  25   8       28.48       34.04      5.67 o 
  -2  26   8       86.82       81.88      4.23 o 
  -1  26   8       15.50       16.91      3.08 o 
  -8   1   9        1.55        4.06      2.11 o 
  -7   1   9      239.93      219.90      4.34 o 
  -6   1   9      599.46      620.00      7.34 o 
  -5   1   9        8.65        7.68      0.98 o 
  -4   1   9     1165.30     1184.60      8.58 o 
  -3   1   9       25.24       26.68      1.39 o 
  -2   1   9        0.09        4.17      0.72 o 
  -1   1   9       23.59       23.73      1.57 o 
   0   1   9     1630.85     1626.89     12.12 o 
   1   1   9      121.58      138.92      2.91 o 
   2   1   9        7.69        6.98      1.69 o 
   3   1   9        0.64        2.40      1.92 o 
   4   1   9      337.95      368.41      6.46 o 
   5   1   9       26.38       23.79      3.67 o 
  -9   2   9       56.65       68.66      5.67 o 
  -8   2   9        7.58        9.45      3.46 o 
  -7   2   9      411.43      389.60      5.74 o 
  -6   2   9      143.60      144.25      6.30 o 
  -5   2   9       64.07       58.70      1.68 o 
  -4   2   9       56.13       54.97      2.03 o 
  -3   2   9     2826.12     2742.31     16.42 o 
  -2   2   9       24.02       22.43      0.91 o 
  -1   2   9      477.95      536.54      4.99 o 
   0   2   9     1462.47     1558.12     11.73 o 
   1   2   9       83.13       99.66      2.63 o 
   2   2   9      327.99      326.88      5.96 o 
   3   2   9      376.29      355.66      7.05 o 
   4   2   9       67.23       68.65      4.09 o 
   5   2   9       11.38        5.17      3.22 o 
  -9   3   9       24.40       24.57      4.41 o 
  -8   3   9       98.45       87.56      5.67 o 
  -7   3   9        0.03       -3.44      3.94 o 
  -6   3   9     1295.59     1298.99     10.76 o 
  -5   3   9       70.84       66.09      1.42 o 
  -4   3   9      449.43      483.36      3.67 o 
  -3   3   9      125.08      157.87      2.11 o 
  -2   3   9       89.70       67.11      1.49 o 
  -1   3   9      503.71      454.82      4.48 o 
   0   3   9      139.59      168.80      2.99 o 
   1   3   9        0.89        3.18      1.40 o 
   2   3   9        1.25        3.47      1.73 o 
   3   3   9     1415.69     1370.00     16.37 o 
   4   3   9        8.99        8.07      2.00 o 
   5   3   9       20.55       30.41      3.89 o 
  -9   4   9       12.52       10.39      4.09 o 
  -8   4   9       14.30       18.58      3.78 o 
  -7   4   9        5.50        6.90      1.62 o 
  -6   4   9      257.55      251.12      3.61 o 
  -5   4   9       98.62       92.22      1.55 o 
  -4   4   9       89.76      105.06      1.52 o 
  -3   4   9       21.71       33.33      1.35 o 
  -2   4   9      243.34      271.83      2.54 o 
  -1   4   9      173.61      163.03      2.41 o 
   0   4   9      560.24      537.05      4.73 o 
   1   4   9      272.66      285.79      3.93 o 
   2   4   9      406.12      369.27      5.91 o 
   3   4   9       20.95       14.45      2.54 o 
   4   4   9       94.66       77.56      3.21 o 
   5   4   9      168.86      193.48      5.20 o 
  -8   5   9       90.82       83.15      5.67 o 
  -7   5   9        6.37        7.56      3.15 o 
  -6   5   9       47.02       41.49      5.83 o 
  -5   5   9       25.86       30.91      1.22 o 
  -4   5   9      172.61      183.22      1.94 o 
  -3   5   9       89.62       96.12      1.93 o 
  -2   5   9      127.50      165.81      2.07 o 
  -1   5   9        1.68        1.69      1.01 o 
   0   5   9      417.69      401.51      4.06 o 
   1   5   9       81.41       75.06      3.00 o 
   2   5   9       68.51       48.76      2.68 o 
   3   5   9       36.94       33.66      2.26 o 
   4   5   9       13.87       10.95      2.03 o 
   5   5   9        3.30        2.92      2.58 o 
  -8   6   9        4.93       11.97      4.09 o 
  -7   6   9      107.32      112.75      5.98 o 
  -6   6   9      167.26      174.59      7.56 o 
  -5   6   9       95.54       93.72      1.68 o 
  -4   6   9        6.00        7.50      1.00 o 
  -3   6   9        0.68        0.68      0.88 o 
  -2   6   9        3.47        2.74      0.89 o 
  -1   6   9        7.11       19.77      1.38 o 
   0   6   9       10.78       12.97      1.38 o 
   1   6   9       47.95       54.92      2.02 o 
   2   6   9      612.41      548.67      5.46 o 
   3   6   9        3.09        2.05      1.87 o 
   4   6   9        6.26        8.02      1.92 o 
   5   6   9        0.14       -0.73      2.39 o 
  -8   7   9      213.56      225.82      8.19 o 
  -7   7   9       25.61       31.50      4.09 o 
  -6   7   9       14.51       14.12      2.04 o 
  -5   7   9        0.03        1.25      0.74 o 
  -4   7   9        0.73       -0.10      1.08 o 
  -3   7   9      280.65      284.48      2.61 o 
  -2   7   9      124.70      133.17      1.99 o 
  -1   7   9       83.50       80.65      2.09 o 
   0   7   9        1.40        1.77      1.18 o 
   1   7   9        0.36        0.24      1.29 o 
   2   7   9      123.16      119.46      2.91 o 
   3   7   9       44.58       46.75      2.13 o 
   4   7   9       22.44       24.52      2.08 o 
   5   7   9        5.35        8.03      2.78 o 
  -8   8   9       27.25       20.16      4.41 o 
  -7   8   9      133.83      123.78      6.30 o 
  -6   8   9      163.45      168.18      6.61 o 
  -5   8   9       32.96       26.55      1.22 o 
  -4   8   9       55.06       53.87      3.81 o 
  -3   8   9      326.65      304.15      2.81 o 
  -2   8   9      175.21      172.12      2.11 o 
  -1   8   9      208.11      248.59      3.07 o 
   0   8   9      122.17      117.81      2.71 o 
   1   8   9        0.07       -0.40      1.38 o 
   2   8   9      251.26      236.05      3.66 o 
   3   8   9       22.48       24.88      1.90 o 
   4   8   9       99.92      113.81      4.29 o 
   5   8   9      187.10      202.21      5.45 o 
  -8   9   9       16.22       19.21      4.72 o 
  -7   9   9       26.86       26.77      4.41 o 
  -6   9   9       12.34       11.97      3.78 o 
  -5   9   9        0.87        1.24      0.87 o 
  -4   9   9       98.24       85.05      2.68 o 
  -3   9   9       84.07       84.93      1.76 o 
  -2   9   9        0.01        3.11      0.92 o 
  -1   9   9      271.13      275.53      3.01 o 
   0   9   9        1.70        8.30      1.35 o 
   1   9   9        8.79        5.01      1.42 o 
   2   9   9       52.32       41.37      2.02 o 
   3   9   9        9.27        6.46      1.68 o 
   4   9   9       67.89       69.98      5.26 o 
   5   9   9       58.63       53.73      3.45 o 
  -8  10   9       57.82       56.06      5.67 o 
  -7  10   9       33.13       30.87      4.72 o 
  -6  10   9       29.03       24.25      4.09 o 
  -5  10   9      182.84      184.39      2.83 o 
  -4  10   9      298.59      275.38      3.12 o 
  -3  10   9       31.60       30.98      1.26 o 
  -2  10   9     1069.81     1147.69      7.48 o 
  -1  10   9       10.14        0.94      1.29 o 
   0  10   9      188.02      190.32      3.07 o 
   1  10   9       25.09       21.32      1.72 o 
   2  10   9      101.45       91.98      2.86 o 
   3  10   9        9.35        3.41      1.68 o 
   4  10   9      123.20      131.70      4.52 o 
   5  10   9       39.51       48.13      3.51 o 
  -8  11   9       28.49       25.51      5.04 o 
  -7  11   9       21.39       17.64      4.41 o 
  -6  11   9       11.14        4.41      4.09 o 
  -5  11   9      121.87      119.57      2.51 o 
  -4  11   9      170.10      145.73      2.16 o 
  -3  11   9      166.28      165.35      4.18 o 
  -2  11   9     4242.59     4292.31     28.80 o 
  -1  11   9      189.59      192.96      5.77 o 
   0  11   9      647.58      654.24      5.38 o 
   1  11   9      113.88       98.76      2.72 o 
   2  11   9      149.21      123.61      3.04 o 
   3  11   9        1.20       -0.32      1.63 o 
   4  11   9      101.37      105.36      4.36 o 
   5  11   9        0.86        1.89      3.04 o 
  -8  12   9       33.36       26.46      5.67 o 
  -7  12   9       64.15       62.99      5.67 o 
  -6  12   9       66.80       58.34      2.51 o 
  -5  12   9      588.78      567.19      5.57 o 
  -4  12   9      436.69      422.28      4.14 o 
  -3  12   9     2135.41     2052.40     12.24 o 
  -2  12   9       36.31       39.38      2.21 o 
  -1  12   9      268.40      249.84      3.45 o 
   0  12   9       70.96       64.58      2.54 o 
   1  12   9       38.28       40.47      2.02 o 
   2  12   9        3.21        1.98      1.68 o 
   3  12   9       61.42       64.60      2.66 o 
   4  12   9        2.37        5.26      2.53 o 
   5  12   9       12.93       20.28      5.54 o 
  -8  13   9       16.84       13.86      5.04 o 
  -7  13   9      135.50      154.33      7.87 o 
  -6  13   9        8.05       11.00      1.89 o 
  -5  13   9       13.20       11.15      1.49 o 
  -4  13   9      128.87      113.44      2.53 o 
  -3  13   9     1059.49     1044.41      7.14 o 
  -2  13   9      533.90      551.71      5.04 o 
  -1  13   9        0.12        2.78      1.50 o 
   0  13   9      883.13      894.18      7.46 o 
   1  13   9        6.43        7.05      1.51 o 
   2  13   9       67.96       49.75      2.24 o 
   3  13   9      223.14      222.97      4.16 o 
   4  13   9       66.14       53.84      3.51 o 
  -7  14   9      136.10      166.61      8.82 o 
  -6  14   9        0.41        1.01      4.09 o 
  -5  14   9        0.02        0.81      1.60 o 
  -4  14   9       24.19       16.39      1.60 o 
  -3  14   9       94.26       81.54      3.10 o 
  -2  14   9        0.34        3.74      1.86 o 
  -1  14   9      945.32      929.21      7.58 o 
   0  14   9        3.60       -0.59      2.33 o 
   1  14   9       44.14       53.61      2.09 o 
   2  14   9        5.02        4.31      1.56 o 
   3  14   9       45.05       48.94      2.44 o 
   4  14   9        3.25        1.68      2.30 o 
  -7  15   9        0.06        4.09      4.72 o 
  -6  15   9       67.01       82.27      3.52 o 
  -5  15   9        2.63        1.28      1.77 o 
  -4  15   9       77.92       53.58      2.35 o 
  -3  15   9      601.15      576.03      6.18 o 
  -2  15   9      408.75      399.63      5.82 o 
  -1  15   9      239.43      222.79      5.02 o 
   0  15   9       50.95       43.10      2.05 o 
   1  15   9       66.46       70.95      2.69 o 
   2  15   9       15.12        8.86      1.66 o 
   3  15   9        0.03        2.06      2.15 o 
   4  15   9        6.98       11.45      2.57 o 
  -7  16   9       15.94       18.27      5.35 o 
  -6  16   9       21.84       31.18      2.83 o 
  -5  16   9       52.55       41.16      2.43 o 
  -4  16   9      157.59      129.86      3.74 o 
  -3  16   9        5.06        4.32      1.56 o 
  -2  16   9        8.16        7.32      2.08 o 
  -1  16   9      232.81      249.16      4.11 o 
   0  16   9        2.15        0.96      1.60 o 
   1  16   9       18.22       17.65      1.94 o 
   2  16   9       21.01       27.52      2.13 o 
   3  16   9       34.46       38.71      2.82 o 
   4  16   9       98.97       98.98      4.75 o 
  -7  17   9       75.17       77.79      7.24 o 
  -6  17   9      128.84      134.40      4.48 o 
  -5  17   9        0.82        0.28      1.85 o 
  -4  17   9      145.42      131.11      3.79 o 
  -3  17   9       57.69       56.99      2.54 o 
  -2  17   9        7.39        5.51      2.17 o 
  -1  17   9        0.44       -0.52      1.69 o 
   0  17   9        2.63        0.84      1.62 o 
   1  17   9       56.61       56.68      2.45 o 
   2  17   9        3.12        5.02      2.00 o 
   3  17   9       76.86       77.26      3.92 o 
   4  17   9       17.23       22.72      3.26 o 
  -7  18   9       32.76       28.66      5.98 o 
  -6  18   9        0.68        3.43      2.47 o 
  -5  18   9       12.55       16.59      2.32 o 
  -4  18   9      115.25      136.52      3.94 o 
  -3  18   9       51.20       53.08      2.86 o 
  -2  18   9        0.76       -0.44      1.93 o 
  -1  18   9        3.94       -0.67      1.79 o 
   0  18   9        5.03        6.58      1.72 o 
   1  18   9        7.30        7.06      1.85 o 
   2  18   9       15.32       11.63      2.41 o 
   3  18   9        0.02       -2.57      2.69 o 
  -6  19   9       12.81       10.39      5.35 o 
  -5  19   9       48.46       53.52      3.08 o 
  -4  19   9        3.34        2.74      2.12 o 
  -3  19   9        0.03       -0.71      2.06 o 
  -2  19   9       47.74       45.51      2.83 o 
  -1  19   9        0.67       -0.94      2.18 o 
   0  19   9       37.53       39.40      2.25 o 
   1  19   9       14.21       14.99      2.24 o 
   2  19   9        6.02        6.55      3.50 o 
   3  19   9        5.66        3.53      2.83 o 
  -6  20   9       31.30       33.38      5.98 o 
  -5  20   9        0.02        3.21      2.22 o 
  -4  20   9        1.84        4.64      2.25 o 
  -3  20   9      141.68      134.48      4.23 o 
  -2  20   9        0.88        0.22      2.30 o 
  -1  20   9        9.25        6.09      2.42 o 
   0  20   9        1.24        0.46      2.04 o 
   1  20   9        1.48        2.33      2.10 o 
   2  20   9       12.62        6.20      4.58 o 
   3  20   9       56.26       72.53      4.11 o 
  -5  21   9        1.73       -0.50      3.62 o 
  -4  21   9       17.26       21.95      2.64 o 
  -3  21   9       34.60       39.46      2.87 o 
  -2  21   9        8.37        8.15      2.45 o 
  -1  21   9      159.06      154.04      8.84 o 
   0  21   9       26.66       22.28      2.72 o 
   1  21   9       45.55       46.50      2.86 o 
   2  21   9       77.74       92.55      4.54 o 
  -5  22   9        0.00       -2.83      2.83 o 
  -4  22   9       24.34       19.82      2.82 o 
  -3  22   9        0.13       -2.35      2.35 o 
  -2  22   9        5.42        4.67      2.39 o 
  -1  22   9       21.24       20.23      2.84 o 
   0  22   9        0.05       -2.10      2.36 o 
   1  22   9       98.51      123.68      4.08 o 
   2  22   9       10.41       18.93      3.27 o 
  -5  23   9        2.34        3.19      3.09 o 
  -4  23   9        4.02        1.97      3.14 o 
  -3  23   9       10.67        9.09      2.73 o 
  -2  23   9      135.02      149.91      5.94 o 
  -1  23   9        1.66       -2.53      2.53 o 
   0  23   9       13.32        9.33      2.78 o 
   1  23   9       98.42      103.57      5.55 o 
  -4  24   9        1.65       -0.42      2.53 o 
  -3  24   9        2.93       -0.37      2.72 o 
  -2  24   9        3.15        6.59      2.60 o 
  -1  24   9       14.35       16.48      2.95 o 
   0  24   9       14.73       12.47      2.84 o 
   1  24   9        0.10        0.96      3.54 o 
  -3  25   9        0.64       -2.70      2.70 o 
  -2  25   9        1.56       -0.50      2.78 o 
  -1  25   9       44.05       40.53      3.45 o 
   0  25   9       10.19        7.00      3.13 o 
  -8   0  10       52.57       51.65      4.41 o 
  -7   0  10      238.58      230.23      6.30 o 
  -6   0  10     1049.44     1102.33     16.69 o 
  -5   0  10       25.61       25.75      2.52 o 
  -4   0  10      353.29      335.61      5.01 o 
  -3   0  10      506.95      513.91      4.50 o 
  -2   0  10      966.87      872.88      7.92 o 
  -1   0  10       60.40       37.87      2.33 o 
   0   0  10     1601.42     1636.90     17.48 o 
   1   0  10       18.51       17.83      2.83 o 
   2   0  10       49.01       42.68      3.32 o 
   3   0  10        3.67        5.96      2.87 o 
   4   0  10      209.37      199.64      5.90 o 
   5   0  10       86.44      104.25      7.87 o 
  -8   1  10       54.90       60.05      3.62 o 
  -7   1  10        0.01       -1.88      1.88 o 
  -6   1  10      301.97      312.96      5.01 o 
  -5   1  10      217.01      212.11      2.78 o 
  -4   1  10      559.65      596.09      5.15 o 
  -3   1  10     2931.16     2906.43     12.87 o 
  -2   1  10      270.87      276.92      2.94 o 
  -1   1  10      131.32      103.46      2.32 o 
   0   1  10       45.72       49.67      2.11 o 
   1   1  10      353.47      361.98      4.64 o 
   2   1  10      210.86      210.86      3.86 o 
   3   1  10      509.96      528.51      6.34 o 
   4   1  10       23.48       28.81      2.40 o 
   5   1  10        6.57        3.40      3.45 o 
  -8   2  10       21.07       23.94      3.78 o 
  -7   2  10      172.99      162.85      5.83 o 
  -6   2  10      353.31      335.55      7.24 o 
  -5   2  10        0.71        3.59      1.11 o 
  -4   2  10      314.15      332.32      3.53 o 
  -3   2  10        0.63        2.91      1.12 o 
  -2   2  10       18.83       19.70      1.04 o 
  -1   2  10      254.98      246.57      3.42 o 
   0   2  10        0.28        1.10      1.68 o 
   1   2  10        2.93        0.65      1.45 o 
   2   2  10      145.94      137.43      3.85 o 
   3   2  10        0.98        4.99      1.92 o 
   4   2  10       40.60       33.62      2.50 o 
   5   2  10        8.91       10.71      3.56 o 
  -9   3  10        0.02        4.72      3.78 o 
  -8   3  10       44.83       49.13      4.41 o 
  -7   3  10      269.81      243.10      4.46 o 
  -6   3  10      304.15      312.15      4.92 o 
  -5   3  10       65.72       55.37      1.84 o 
  -4   3  10      164.78      179.31      6.30 o 
  -3   3  10      145.53      185.33      2.11 o 
  -2   3  10        2.50        2.14      0.84 o 
  -1   3  10      164.98      160.73      2.50 o 
   0   3  10       10.13       16.33      2.53 o 
   1   3  10        0.04       -0.32      1.53 o 
   2   3  10       36.59       32.85      2.12 o 
   3   3  10       12.59       17.88      2.50 o 
   4   3  10        5.20        3.34      2.06 o 
   5   3  10        0.13        2.99      3.56 o 
  -8   4  10        5.72        7.24      3.46 o 
  -7   4  10        0.03        4.76      1.81 o 
  -6   4  10      870.26      821.42      9.14 o 
  -5   4  10      396.39      368.67      3.86 o 
  -4   4  10      108.63       87.27      1.75 o 
  -3   4  10      168.79      178.15      2.66 o 
  -2   4  10      120.28      125.52      1.94 o 
  -1   4  10        1.32        0.21      1.05 o 
   0   4  10      420.16      417.39      4.28 o 
   1   4  10      373.34      352.36      4.64 o 
   2   4  10       38.62       37.64      2.24 o 
   3   4  10      137.90      137.67      3.64 o 
   4   4  10        1.30       -1.42      1.94 o 
   5   4  10      143.01      168.84      6.57 o 
  -8   5  10        6.11        6.61      3.78 o 
  -7   5  10        0.09       -3.15      3.15 o 
  -6   5  10     1144.40     1114.72     11.79 o 
  -5   5  10      433.11      442.19      6.59 o 
  -4   5  10       27.45       26.85      1.22 o 
  -3   5  10      188.10      195.15      2.78 o 
  -2   5  10      222.48      221.26      2.60 o 
  -1   5  10       91.40       88.61      2.16 o 
   0   5  10       31.53       28.74      1.60 o 
   1   5  10      593.74      623.17      6.37 o 
   2   5  10       42.14       41.71      2.35 o 
   3   5  10      144.33      145.75      3.69 o 
   4   5  10        0.82       -1.96      1.96 o 
   5   5  10       53.93       57.73      4.78 o 
  -8   6  10        9.96       15.43      4.09 o 
  -7   6  10        8.49        5.04      3.78 o 
  -6   6  10       20.66       25.20      3.78 o 
  -5   6  10      625.30      628.41      5.16 o 
  -4   6  10       68.34       72.40      2.24 o 
  -3   6  10      506.58      516.66      4.86 o 
  -2   6  10       15.41       22.99      1.16 o 
  -1   6  10       41.93       33.98      1.51 o 
   0   6  10      158.33      154.34      2.75 o 
   1   6  10       36.43       28.09      1.77 o 
   2   6  10       75.30       58.23      2.32 o 
   3   6  10      200.63      195.43      3.76 o 
   4   6  10       86.89      114.89      6.93 o 
   5   6  10       47.38       59.65      4.56 o 
  -8   7  10       32.83       40.00      5.04 o 
  -7   7  10       12.01       15.43      3.78 o 
  -6   7  10        1.22        1.26      3.46 o 
  -5   7  10      173.91      171.34      2.10 o 
  -4   7  10        3.13        3.87      1.22 o 
  -3   7  10      300.71      293.99      4.14 o 
  -2   7  10      412.66      405.54      3.40 o 
  -1   7  10        9.11       12.73      1.35 o 
   0   7  10      130.29      124.21      3.67 o 
   1   7  10      764.99      723.94      6.42 o 
   2   7  10      339.92      324.38      4.33 o 
   3   7  10       30.70       35.12      2.16 o 
   4   7  10        9.77        3.05      2.53 o 
   5   7  10       51.24       52.15      5.20 o 
  -8   8  10      125.49      124.72      7.24 o 
  -7   8  10       44.72       39.68      4.41 o 
  -6   8  10      107.17       94.80      5.98 o 
  -5   8  10       98.16       97.22      2.86 o 
  -4   8  10        0.68        0.55      0.77 o 
  -3   8  10      120.41      137.23      2.40 o 
  -2   8  10        5.38        7.75      1.47 o 
  -1   8  10       99.87       96.21      2.32 o 
   0   8  10        1.99        5.04      1.41 o 
   1   8  10      317.10      291.05      3.91 o 
   2   8  10      119.73      102.39      2.87 o 
   3   8  10       42.04       40.12      2.22 o 
   4   8  10       10.07        9.36      2.60 o 
   5   8  10       87.87      119.66      8.19 o 
  -8   9  10        1.29        5.35      4.41 o 
  -7   9  10       10.55        9.45      4.09 o 
  -6   9  10       26.29       26.46      4.09 o 
  -5   9  10      411.69      385.60      4.08 o 
  -4   9  10       27.79       33.81      1.19 o 
  -3   9  10       29.57       22.69      1.36 o 
  -2   9  10      249.37      261.66      4.26 o 
  -1   9  10      682.90      628.41      5.54 o 
   0   9  10        6.73        6.31      1.41 o 
   1   9  10        9.66       10.50      1.68 o 
   2   9  10      603.78      551.85      5.79 o 
   3   9  10       76.65       75.29      4.25 o 
   4   9  10        1.41       -0.99      2.41 o 
  -8  10  10       52.87       45.35      5.67 o 
  -7  10  10      114.16      103.62      6.61 o 
  -6  10  10       73.32       65.01      2.54 o 
  -5  10  10       31.54       27.41      1.46 o 
  -4  10  10      230.37      205.36      2.71 o 
  -3  10  10       18.90       11.00      1.32 o 
  -2  10  10      912.32      848.25      6.65 o 
  -1  10  10      702.63      725.78      5.63 o 
   0  10  10      158.20      157.30      3.64 o 
   1  10  10      296.44      265.29      3.89 o 
   2  10  10       43.89       48.28      2.27 o 
   3  10  10       21.69       19.00      2.04 o 
   4  10  10        0.04       -2.53      2.53 o 
  -8  11  10        2.25        2.52      4.72 o 
  -7  11  10       81.90       76.53      6.61 o 
  -6  11  10       16.67       13.47      1.72 o 
  -5  11  10       73.91       78.24      2.34 o 
  -4  11  10      662.69      657.02      5.47 o 
  -3  11  10      416.91      428.51      5.70 o 
  -2  11  10      574.24      555.69      4.69 o 
  -1  11  10       96.12       99.04      3.86 o 
   0  11  10       42.89       35.48      1.91 o 
   1  11  10        6.78        2.69      1.65 o 
   2  11  10        1.68       -1.64      1.64 o 
   3  11  10       47.52       54.89      2.47 o 
   4  11  10       11.44       12.44      2.90 o 
  -8  12  10        3.23       -2.52      4.72 o 
  -7  12  10       80.07       81.89      7.24 o 
  -6  12  10        2.69        5.95      1.69 o 
  -5  12  10       17.06       15.52      2.21 o 
  -4  12  10      167.85      178.81      2.80 o 
  -3  12  10       75.85       62.93      2.25 o 
  -2  12  10      508.77      563.71      5.36 o 
  -1  12  10      429.68      391.98      4.38 o 
   0  12  10      254.28      274.31      3.53 o 
   1  12  10       26.94       23.82      1.88 o 
   2  12  10       58.88       55.34      2.36 o 
   3  12  10       10.77        8.32      2.13 o 
   4  12  10       24.99       26.67      3.13 o 
  -8  13  10       34.45       38.42      5.98 o 
  -7  13  10        0.33       -1.26      4.41 o 
  -6  13  10       29.41       23.42      2.52 o 
  -5  13  10       33.95       36.17      1.83 o 
  -4  13  10       73.04       71.80      2.17 o 
  -3  13  10        5.20        3.91      1.37 o 
  -2  13  10      130.51      134.59      3.07 o 
  -1  13  10       25.50       17.45      1.72 o 
   0  13  10       16.09       17.72      1.80 o 
   1  13  10       78.44       78.72      2.51 o 
   2  13  10        2.80        3.63      1.79 o 
   3  13  10        2.03        2.98      2.10 o 
   4  13  10       17.41       18.94      3.06 o 
  -7  14  10       10.25        1.26      4.72 o 
  -6  14  10        0.00        0.91      1.94 o 
  -5  14  10       50.86       49.12      2.49 o 
  -4  14  10        0.34       -1.79      1.79 o 
  -3  14  10       16.69       10.85      1.73 o 
  -2  14  10       72.04       65.03      2.59 o 
  -1  14  10        2.73        0.30      1.54 o 
   0  14  10       40.39       35.63      2.05 o 
   1  14  10      238.58      222.72      3.51 o 
   2  14  10        9.76        9.55      1.74 o 
   3  14  10       43.37       40.68      2.91 o 
   4  14  10      107.20      104.64      4.71 o 
  -7  15  10       74.14       87.56      7.56 o 
  -6  15  10        0.71       -0.98      1.94 o 
  -5  15  10       11.68       13.08      1.96 o 
  -4  15  10        1.17       -1.81      1.81 o 
  -3  15  10       57.07       56.43      2.43 o 
  -2  15  10      318.06      305.98      5.20 o 
  -1  15  10       75.46       64.76      2.46 o 
   0  15  10      155.11      155.04      3.23 o 
   1  15  10        5.68        6.46      1.79 o 
   2  15  10        5.81        4.14      1.74 o 
   3  15  10        0.18        1.78      2.38 o 
   4  15  10        1.00        2.50      2.61 o 
  -7  16  10       93.59       93.54      7.87 o 
  -6  16  10        0.49        3.46      4.72 o 
  -5  16  10       37.23       39.36      2.97 o 
  -4  16  10       84.70       91.66      3.42 o 
  -3  16  10        3.11        0.32      1.63 o 
  -2  16  10       34.82       36.88      2.59 o 
  -1  16  10       29.31       30.57      1.93 o 
   0  16  10       48.95       39.58      2.47 o 
   1  16  10      355.80      384.21      4.97 o 
   2  16  10       25.24       19.07      2.12 o 
   3  16  10      100.70       97.31      4.05 o 
  -7  17  10      222.38      263.61     10.71 o 
  -6  17  10       25.00       22.36      5.35 o 
  -5  17  10        8.06        8.35      2.02 o 
  -4  17  10       24.08       22.32      2.45 o 
  -3  17  10       68.99       55.98      3.03 o 
  -2  17  10        0.36       -1.08      2.12 o 
  -1  17  10        8.02        4.34      1.88 o 
   0  17  10      157.18      168.48      3.48 o 
   1  17  10        4.68        7.62      1.88 o 
   2  17  10       52.09       61.39      3.09 o 
   3  17  10        7.10        8.07      2.82 o 
  -6  18  10       41.62       45.67      5.98 o 
  -5  18  10       23.82       20.49      2.85 o 
  -4  18  10        0.23       -1.98      1.98 o 
  -3  18  10        9.12        7.75      2.31 o 
  -2  18  10       43.53       38.58      2.72 o 
  -1  18  10        5.44        2.53      2.12 o 
   0  18  10        1.23        1.77      1.72 o 
   1  18  10       30.87       35.63      2.63 o 
   2  18  10       48.00       48.10      2.94 o 
   3  18  10       36.99       42.73      3.50 o 
  -6  19  10       18.69       11.34      5.35 o 
  -5  19  10       43.78       37.68      3.38 o 
  -4  19  10        0.57       -0.07      2.25 o 
  -3  19  10      107.57      112.43      3.98 o 
  -2  19  10        1.23        0.35      2.27 o 
  -1  19  10       35.00       43.50      3.78 o 
   0  19  10       11.10       13.25      1.91 o 
   1  19  10      126.77      154.94      4.01 o 
   2  19  10       47.04       42.29      3.45 o 
  -6  20  10        0.98        1.89      4.72 o 
  -5  20  10        6.94        6.49      2.85 o 
  -4  20  10      164.28      165.66      6.24 o 
  -3  20  10        6.74        7.16      2.45 o 
  -2  20  10       25.33       24.07      2.66 o 
  -1  20  10       66.94       65.46      3.50 o 
   0  20  10       16.74       16.60      4.36 o 
   1  20  10       18.73       17.05      2.47 o 
   2  20  10        0.04       -2.88      2.88 o 
  -5  21  10       22.64       27.09      6.93 o 
  -4  21  10        4.04        2.74      2.49 o 
  -3  21  10       91.01      102.72      4.17 o 
  -2  21  10        4.04        2.20      2.39 o 
  -1  21  10       36.21       26.06      2.95 o 
   0  21  10        0.00       -2.39      2.39 o 
   1  21  10       23.03       26.70      2.67 o 
   2  21  10       95.16      109.46      4.90 o 
  -5  22  10        0.54       -1.25      2.79 o 
  -4  22  10       36.87       36.93      3.00 o 
  -3  22  10       66.04       67.45      3.66 o 
  -2  22  10       35.10       43.53      4.10 o 
  -1  22  10       39.92       35.84      3.13 o 
   0  22  10       86.99       97.98      4.42 o 
   1  22  10      181.24      227.78      8.82 o 
  -4  23  10        3.92        3.51      2.68 o 
  -3  23  10        1.47       -1.33      2.59 o 
  -2  23  10       25.89       30.83      3.27 o 
  -1  23  10        1.19       -1.65      2.66 o 
   0  23  10        6.71        1.06      2.66 o 
   1  23  10       21.50       19.72      4.01 o 
  -3  24  10       65.60       81.66      5.22 o 
  -2  24  10        0.98       -2.72      3.24 o 
  -1  24  10        6.42        6.86      3.03 o 
   0  24  10        4.93        1.45      2.78 o 
  -2  25  10       49.92       54.84      3.79 o 
  -8   1  11        0.73        1.26      3.15 o 
  -7   1  11       26.66       30.27      2.42 o 
  -6   1  11       13.46       18.17      2.11 o 
  -5   1  11      347.55      345.75      3.77 o 
  -4   1  11       54.60       58.40      2.08 o 
  -3   1  11       27.87       19.68      0.85 o 
  -2   1  11      150.87      132.08      2.26 o 
  -1   1  11       50.05       46.53      2.07 o 
   0   1  11      449.28      435.47      5.08 o 
   1   1  11      114.04      117.99      3.10 o 
   2   1  11      417.56      403.82      5.43 o 
   3   1  11      250.70      240.83      4.52 o 
   4   1  11        0.50       -0.36      2.06 o 
   5   1  11        5.61        8.94      4.09 o 
  -8   2  11      189.86      212.28      7.24 o 
  -7   2  11       39.41       32.78      2.42 o 
  -6   2  11      356.52      365.94      7.72 o 
  -5   2  11        0.34        0.04      1.72 o 
  -4   2  11        2.12        5.15      0.88 o 
  -3   2  11      129.20      116.83      1.52 o 
  -2   2  11       14.67       19.50      1.25 o 
  -1   2  11      544.63      511.95      5.27 o 
   0   2  11        8.35        1.08      1.56 o 
   1   2  11      125.86      120.03      3.33 o 
   2   2  11      501.08      480.03      7.59 o 
   3   2  11       14.33       11.05      2.20 o 
   4   2  11       25.53       28.85      2.59 o 
   5   2  11       15.00       27.51      3.99 o 
  -8   3  11      102.52      121.57      6.30 o 
  -7   3  11       12.59        9.22      2.04 o 
  -6   3  11        3.49        9.21      1.97 o 
  -5   3  11       65.75       62.03      2.52 o 
  -4   3  11        1.10        2.02      1.13 o 
  -3   3  11      241.37      235.51      2.86 o 
  -2   3  11      193.03      195.59      2.62 o 
  -1   3  11      118.13      114.21      2.42 o 
   0   3  11      945.85      891.94      7.99 o 
   1   3  11       42.12       48.29      2.28 o 
   2   3  11       64.12       51.18      2.51 o 
   3   3  11       94.28       81.35      4.59 o 
   4   3  11        1.25        2.15      2.11 o 
   5   3  11        7.69       13.62      3.89 o 
  -8   4  11        9.62       13.23      3.78 o 
  -7   4  11       19.35       16.15      1.86 o 
  -6   4  11       82.79      101.24      3.32 o 
  -5   4  11      137.76      124.39      3.94 o 
  -4   4  11        1.22        2.90      1.07 o 
  -3   4  11       28.24       30.61      1.16 o 
  -2   4  11       10.42        7.34      1.13 o 
  -1   4  11      580.67      580.41      5.12 o 
   0   4  11     1051.10      986.29      7.77 o 
   1   4  11        0.12        3.41      1.69 o 
   2   4  11       82.51       92.16      6.01 o 
   3   4  11      307.39      315.76      5.04 o 
   4   4  11       11.27       16.24      3.14 o 
  -8   5  11       11.21       11.65      4.09 o 
  -7   5  11       13.93       17.64      3.78 o 
  -6   5  11       51.13       45.54      3.46 o 
  -5   5  11       61.93       58.04      3.02 o 
  -4   5  11       46.23       41.71      2.27 o 
  -3   5  11        5.44       11.53      1.27 o 
  -2   5  11      111.87      110.95      2.15 o 
  -1   5  11        9.90        5.99      1.35 o 
   0   5  11       24.50       31.00      1.81 o 
   1   5  11       37.32       29.17      1.88 o 
   2   5  11      256.66      269.98      4.51 o 
   3   5  11      165.81      176.85      4.12 o 
   4   5  11       37.51       42.64      2.70 o 
  -8   6  11       30.63       29.29      4.72 o 
  -7   6  11      153.02      153.70      6.61 o 
  -6   6  11       18.94       17.85      3.62 o 
  -5   6  11      273.10      271.31      3.61 o 
  -4   6  11      177.85      162.08      2.64 o 
  -3   6  11        0.24        1.97      1.27 o 
  -2   6  11       58.29       53.22      1.92 o 
  -1   6  11      107.14      117.14      2.47 o 
   0   6  11        3.87        5.47      1.46 o 
   1   6  11      156.60      186.62      5.59 o 
   2   6  11       45.75       45.95      2.34 o 
   3   6  11      113.26      110.23      3.27 o 
   4   6  11        0.03        0.96      2.68 o 
  -8   7  11       54.02       47.24      5.04 o 
  -7   7  11        0.14       -2.83      3.46 o 
  -6   7  11       84.85       74.88      2.99 o 
  -5   7  11      165.09      168.28      3.06 o 
  -4   7  11      308.41      282.87      4.18 o 
  -3   7  11       18.09       15.78      1.56 o 
  -2   7  11       18.91       23.39      1.42 o 
  -1   7  11       62.66       54.21      2.08 o 
   0   7  11        4.49        8.13      1.51 o 
   1   7  11      336.12      287.79      6.12 o 
   2   7  11        7.35        0.61      1.70 o 
   3   7  11       16.17       11.74      1.97 o 
   4   7  11       93.96       99.52      4.47 o 
  -8   8  11       92.40       99.84      7.24 o 
  -7   8  11        1.27        2.52      3.46 o 
  -6   8  11       67.91       63.16      2.67 o 
  -5   8  11        1.51        1.17      1.42 o 
  -4   8  11        3.17        2.20      0.90 o 
  -3   8  11        5.26        4.11      1.41 o 
  -2   8  11      110.64       89.18      3.15 o 
  -1   8  11      352.98      341.61      4.02 o 
   0   8  11        0.10        2.28      1.73 o 
   1   8  11      155.47      127.46      3.04 o 
   2   8  11      125.44      107.84      3.18 o 
   3   8  11        0.58       -0.98      1.85 o 
   4   8  11       14.70       12.92      2.97 o 
  -8   9  11       44.78       49.76      5.35 o 
  -7   9  11        9.26        6.30      3.78 o 
  -6   9  11      241.82      235.28     10.39 o 
  -5   9  11       27.93       32.99      1.80 o 
  -4   9  11        3.92        0.59      1.00 o 
  -3   9  11       93.63      108.47      2.78 o 
  -2   9  11     1676.67     1584.63     12.26 o 
  -1   9  11      720.81      716.94      6.22 o 
   0   9  11        0.96       -0.81      1.56 o 
   1   9  11      410.39      356.21      4.53 o 
   2   9  11       62.00       49.49      2.34 o 
   3   9  11       10.75       12.83      2.48 o 
   4   9  11       58.54       65.00      3.75 o 
  -8  10  11        0.04        3.15      4.41 o 
  -7  10  11        0.02       -3.46      3.46 o 
  -6  10  11       44.45       44.71      6.46 o 
  -5  10  11        1.55       -0.97      1.50 o 
  -4  10  11      223.12      216.28      3.06 o 
  -3  10  11       66.48       50.44      3.03 o 
  -2  10  11       87.07       77.05      3.11 o 
  -1  10  11      500.01      489.03      4.49 o 
   0  10  11       39.82       25.38      1.82 o 
   1  10  11       47.36       50.05      3.03 o 
   2  10  11      106.35       82.75      2.79 o 
   3  10  11        1.32        0.31      2.02 o 
   4  10  11       19.27       31.18      4.30 o 
  -8  11  11       29.90       40.94      5.67 o 
  -7  11  11       14.49       11.02      4.41 o 
  -6  11  11        0.41       -1.66      1.66 o 
  -5  11  11       48.05       45.41      2.33 o 
  -4  11  11       21.82       16.51      1.31 o 
  -3  11  11       29.78       27.60      1.94 o 
  -2  11  11      112.26      106.94      2.60 o 
  -1  11  11      964.92      997.05      7.19 o 
   0  11  11        1.47        5.93      1.57 o 
   1  11  11       19.17       12.35      1.82 o 
   2  11  11       98.14       82.28      3.03 o 
   3  11  11        1.53        3.49      2.15 o 
   4  11  11        5.51       13.66      3.66 o 
  -8  12  11       50.23       55.75      6.30 o 
  -7  12  11       34.45       41.26      5.35 o 
  -6  12  11       11.16       13.04      1.97 o 
  -5  12  11        2.91        3.45      2.00 o 
  -4  12  11        0.11        0.73      1.49 o 
  -3  12  11     1126.65     1131.48      9.64 o 
  -2  12  11      287.46      296.20      3.79 o 
  -1  12  11      353.79      318.72      4.05 o 
   0  12  11       26.56       28.74      1.75 o 
   1  12  11        4.30       -0.08      1.65 o 
   2  12  11       11.48       11.89      1.96 o 
   3  12  11      185.19      191.14      6.40 o 
   4  12  11       12.59       20.14      2.99 o 
  -7  13  11        0.72        6.30      4.41 o 
  -6  13  11        2.70        5.67      1.94 o 
  -5  13  11        9.72        6.08      1.77 o 
  -4  13  11       31.22       33.78      2.23 o 
  -3  13  11      589.54      621.81      7.49 o 
  -2  13  11      938.11      978.05     12.87 o 
  -1  13  11       26.94       27.87      1.88 o 
   0  13  11        0.91        1.21      1.47 o 
   1  13  11       52.15       50.47      2.16 o 
   2  13  11        9.77        9.51      1.99 o 
   3  13  11       35.37       31.90      3.13 o 
  -7  14  11        9.64       13.23      5.04 o 
  -6  14  11       13.96       20.92      2.22 o 
  -5  14  11       27.50       20.62      2.83 o 
  -4  14  11        5.38        6.47      1.98 o 
  -3  14  11        4.91        3.07      2.45 o 
  -2  14  11       10.87        8.20      2.10 o 
  -1  14  11       51.14       64.14      2.44 o 
   0  14  11        1.63        2.38      1.66 o 
   1  14  11       21.18       20.62      1.91 o 
   2  14  11       74.39       70.97      4.55 o 
   3  14  11       14.49       15.70      2.95 o 
  -7  15  11      224.24      253.54     10.08 o 
  -6  15  11       10.81        8.82      4.41 o 
  -5  15  11       32.84       34.46      2.85 o 
  -4  15  11      288.25      288.69      5.03 o 
  -3  15  11       10.58       11.19      2.22 o 
  -2  15  11       64.16       74.64      6.16 o 
  -1  15  11        8.16        4.65      1.60 o 
   0  15  11      131.74      129.21      3.17 o 
   1  15  11        5.49        5.09      1.69 o 
   2  15  11        0.11       -0.13      2.15 o 
   3  15  11        0.16        0.61      2.50 o 
  -7  16  11       62.06       60.79      6.61 o 
  -6  16  11        0.70        1.57      4.41 o 
  -5  16  11       24.53       21.04      3.46 o 
  -4  16  11      354.14      353.37      5.64 o 
  -3  16  11        6.27        4.36      2.08 o 
  -2  16  11      145.26      132.00      4.10 o 
  -1  16  11       56.78       43.14      2.11 o 
   0  16  11        0.13        0.77      1.74 o 
   1  16  11       17.83       19.14      2.10 o 
   2  16  11       62.57       56.93      2.72 o 
   3  16  11       18.38       38.41      3.09 o 
  -7  17  11       54.24       74.96      7.24 o 
  -6  17  11       18.28       19.21      5.35 o 
  -5  17  11       45.52       39.68      3.09 o 
  -4  17  11        2.89        1.94      2.17 o 
  -3  17  11        9.41        8.31      2.22 o 
  -2  17  11      135.65      137.85      4.36 o 
  -1  17  11        2.89        2.85      1.94 o 
   0  17  11        1.33       -1.32      1.74 o 
   1  17  11       29.67       29.60      2.55 o 
   2  17  11        4.77        1.54      2.29 o 
   3  17  11        2.48       -2.07      2.61 o 
  -6  18  11        4.70        1.89      4.72 o 
  -5  18  11       43.89       36.23      4.57 o 
  -4  18  11       70.37       70.95      3.55 o 
  -3  18  11        2.44       -2.21      2.21 o 
  -2  18  11       22.63       19.20      2.64 o 
  -1  18  11       31.08       30.88      2.76 o 
   0  18  11       33.75       29.33      2.16 o 
   1  18  11       73.96       97.36      3.81 o 
   2  18  11       32.92       26.65      3.26 o 
  -6  19  11       35.59       23.31      5.67 o 
  -5  19  11        1.48       -1.13      2.62 o 
  -4  19  11        2.96        0.79      2.31 o 
  -3  19  11        0.14       -0.99      2.32 o 
  -2  19  11       15.53       13.38      2.50 o 
  -1  19  11       16.80       13.97      2.55 o 
   0  19  11       33.90       32.12      3.03 o 
   1  19  11       25.42       19.48      2.50 o 
   2  19  11       28.72       37.18      3.45 o 
  -5  20  11       54.48       58.05      9.61 o 
  -4  20  11       51.05       55.23      3.44 o 
  -3  20  11        3.07       -1.29      2.27 o 
  -2  20  11        0.18       -0.03      2.29 o 
  -1  20  11       18.86       18.79      2.94 o 
   0  20  11       19.07       16.73      2.78 o 
   1  20  11        0.01       -0.89      2.60 o 
  -5  21  11        6.58        4.56      3.09 o 
  -4  21  11        3.01       -2.52      2.52 o 
  -3  21  11       71.00       78.41      3.97 o 
  -2  21  11       24.26       24.36      2.90 o 
  -1  21  11       53.74       53.57      3.50 o 
   0  21  11       21.31       25.49      3.02 o 
   1  21  11       14.53       15.38      3.02 o 
  -4  22  11       11.59        9.33      2.64 o 
  -3  22  11      183.82      219.95      6.95 o 
  -2  22  11        0.01       -1.32      4.02 o 
  -1  22  11        8.16        4.51      2.72 o 
   0  22  11       31.09       27.02      3.15 o 
  -4  23  11       31.80       33.94      4.73 o 
  -3  23  11      133.23      172.92      5.22 o 
  -2  23  11       10.09       17.43      3.08 o 
  -1  23  11       37.30       36.63      3.27 o 
   0  23  11       67.47       69.92      3.99 o 
  -2  24  11      308.52      372.68      7.13 o 
  -1  24  11        1.45       -2.83      4.72 o 
  -8   0  12       81.18       70.86      5.04 o 
  -7   0  12      655.17      640.93     11.65 o 
  -6   0  12       98.98      106.14      5.35 o 
  -5   0  12       71.50       83.46      5.04 o 
  -4   0  12      693.35      643.21      8.35 o 
  -3   0  12      533.89      519.75      5.38 o 
  -2   0  12      476.70      498.03      5.73 o 
  -1   0  12      779.01      734.79      9.79 o 
   0   0  12      462.85      467.13     15.12 o 
   1   0  12        0.01       -2.33      2.33 o 
   2   0  12       37.59       32.13      3.22 o 
   3   0  12       93.93       80.35      5.01 o 
   4   0  12       13.41       11.10      3.40 o 
  -8   1  12        0.26       -0.63      3.15 o 
  -7   1  12       17.66       16.74      4.72 o 
  -6   1  12      751.73      771.42     11.65 o 
  -5   1  12      324.78      337.35      5.68 o 
  -4   1  12      608.74      598.96      7.36 o 
  -3   1  12       82.06       80.77      2.28 o 
  -2   1  12       14.33       10.44      1.28 o 
  -1   1  12      222.36      198.50      3.50 o 
   0   1  12        4.44        5.18      1.61 o 
   1   1  12       19.76       12.93      1.91 o 
   2   1  12        2.41        2.16      3.32 o 
   3   1  12       25.98       23.94      2.47 o 
   4   1  12       60.37       53.40      2.99 o 
  -8   2  12        3.90        4.09      3.46 o 
  -7   2  12      104.02      102.27      4.09 o 
  -6   2  12       44.19       51.90      3.00 o 
  -5   2  12        1.08        1.19      1.97 o 
  -4   2  12       96.77       80.63      2.19 o 
  -3   2  12      321.89      353.00      2.99 o 
  -2   2  12      620.16      634.17      5.28 o 
  -1   2  12       91.40       98.52      2.83 o 
   0   2  12        9.58       11.13      1.81 o 
   1   2  12        7.62        9.06      1.93 o 
   2   2  12        6.08       -0.84      1.96 o 
   3   2  12        0.00        0.17      2.14 o 
   4   2  12        1.48        0.50      2.30 o 
  -8   3  12       29.97       24.57      4.09 o 
  -7   3  12      220.61      227.93      6.14 o 
  -6   3  12       71.41       71.49      3.25 o 
  -5   3  12      164.95      156.85      4.08 o 
  -4   3  12        8.71        9.30      1.30 o 
  -3   3  12      236.35      243.87      2.76 o 
  -2   3  12      112.83      113.29      2.91 o 
  -1   3  12     1246.86     1242.69      9.04 o 
   0   3  12       61.88       75.19      2.86 o 
   1   3  12        6.48        7.30      2.98 o 
   2   3  12      242.75      244.62      4.53 o 
   3   3  12      137.36      157.51      4.17 o 
   4   3  12       17.15       11.15      2.45 o 
  -8   4  12        5.35        5.04      3.78 o 
  -7   4  12        1.96       -1.15      4.72 o 
  -6   4  12       90.85       89.17      3.25 o 
  -5   4  12       17.64       17.27      2.19 o 
  -4   4  12      723.87      677.87      5.96 o 
  -3   4  12      327.23      310.95      3.17 o 
  -2   4  12       48.04       35.09      1.52 o 
  -1   4  12      358.90      350.85      4.02 o 
   0   4  12      518.91      521.07      5.24 o 
   1   4  12        1.98       -0.54      1.72 o 
   2   4  12       70.44       69.24      2.99 o 
   3   4  12       98.94       93.73      3.62 o 
   4   4  12        5.29        6.34      2.76 o 
  -8   5  12        0.04        2.83      3.78 o 
  -7   5  12       57.27       55.75      4.72 o 
  -6   5  12        0.05        0.31      1.81 o 
  -5   5  12      115.30       96.37      7.40 o 
  -4   5  12       95.22       92.57      2.38 o 
  -3   5  12       37.97       46.59      2.77 o 
  -2   5  12      102.39      108.31      2.34 o 
  -1   5  12       67.87       70.75      2.48 o 
   0   5  12      344.45      341.30      4.16 o 
   1   5  12      147.15      126.83      3.09 o 
   2   5  12      415.36      394.09      6.15 o 
   3   5  12       19.68       18.95      2.68 o 
   4   5  12        0.59        3.03      3.54 o 
  -8   6  12       17.54       12.91      4.09 o 
  -7   6  12        2.28       -0.31      3.46 o 
  -6   6  12        7.59        8.67      2.05 o 
  -5   6  12        2.66        5.32      2.20 o 
  -4   6  12       83.33       68.07      2.55 o 
  -3   6  12        2.94       -0.54      0.74 o 
  -2   6  12        4.58       -1.25      1.25 o 
  -1   6  12       90.53       78.35      2.35 o 
   0   6  12       10.64        4.57      1.57 o 
   1   6  12        0.10        0.86      1.68 o 
   2   6  12     1224.08     1186.78     17.92 o 
   3   6  12       22.96       25.81      2.47 o 
   4   6  12        2.52        4.49      3.40 o 
  -8   7  12       18.28       15.75      4.41 o 
  -7   7  12       74.19       84.72      5.98 o 
  -6   7  12       17.65       14.05      2.52 o 
  -5   7  12        8.95        6.17      2.10 o 
  -4   7  12        4.49        3.58      1.58 o 
  -3   7  12       24.30       13.67      1.10 o 
  -2   7  12       56.46       46.11      2.95 o 
  -1   7  12      492.25      494.76      4.92 o 
   0   7  12        8.66        0.60      2.02 o 
   1   7  12      613.03      567.80      5.95 o 
   2   7  12        0.33        0.32      1.94 o 
   3   7  12       85.68       87.38      3.58 o 
   4   7  12        3.56        3.68      2.73 o 
  -8   8  12       14.38       11.97      4.41 o 
  -7   8  12        2.55       -0.63      3.46 o 
  -6   8  12       94.94       88.80      3.24 o 
  -5   8  12       26.04       22.84      4.41 o 
  -4   8  12       81.00       74.70      2.81 o 
  -3   8  12      354.90      330.66      4.94 o 
  -2   8  12     1113.15     1128.65      7.54 o 
  -1   8  12      114.48      110.84      2.81 o 
   0   8  12        1.77       -0.06      1.55 o 
   1   8  12       28.10       24.02      1.99 o 
   2   8  12        0.45        0.12      1.82 o 
   3   8  12        4.43        2.13      2.73 o 
   4   8  12        0.02        1.20      2.82 o 
  -8   9  12        1.65        5.98      4.41 o 
  -7   9  12       51.89       48.19      5.04 o 
  -6   9  12        5.47        6.82      1.94 o 
  -5   9  12      256.25      248.05      5.06 o 
  -4   9  12       87.55       79.92      2.90 o 
  -3   9  12      304.06      285.17      4.64 o 
  -2   9  12      117.98      111.95      3.10 o 
  -1   9  12      159.20      148.23      2.95 o 
   0   9  12       16.82       14.23      1.72 o 
   1   9  12       58.82       55.29      2.66 o 
   2   9  12        4.03        2.87      1.77 o 
   3   9  12        0.53       -2.06      2.15 o 
   4   9  12       28.61       37.31      3.45 o 
  -8  10  12      136.17      142.67      8.19 o 
  -7  10  12       11.96        5.35      4.41 o 
  -6  10  12      169.66      155.64      5.20 o 
  -5  10  12      200.83      206.17      5.51 o 
  -4  10  12       86.43       90.35      2.90 o 
  -3  10  12        8.21        6.13      1.92 o 
  -2  10  12      670.55      654.83      5.83 o 
  -1  10  12      464.22      467.36      5.01 o 
   0  10  12       45.35       41.38      2.11 o 
   1  10  12       76.36       54.56      2.42 o 
   2  10  12       16.89       16.66      2.07 o 
   3  10  12        1.51        2.46      2.22 o 
  -8  11  12      178.12      185.82      9.13 o 
  -7  11  12       35.65       36.85      5.35 o 
  -6  11  12       14.72       11.47      2.19 o 
  -5  11  12      233.71      222.91      5.06 o 
  -4  11  12      396.90      351.98      4.49 o 
  -3  11  12      393.38      392.16      5.80 o 
  -2  11  12     1994.30     1902.77     14.16 o 
  -1  11  12      128.69      130.09      2.74 o 
   0  11  12        0.55       -1.51      1.51 o 
   1  11  12       99.80       89.36      2.95 o 
   2  11  12        0.66       -0.59      1.98 o 
   3  11  12       49.84       49.21      2.93 o 
  -7  12  12       30.68       40.63      5.35 o 
  -6  12  12        5.90        3.96      7.24 o 
  -5  12  12       87.38       69.31      3.61 o 
  -4  12  12        1.64        1.22      1.59 o 
  -3  12  12        0.12       -0.88      1.98 o 
  -2  12  12        4.05        2.10      1.72 o 
  -1  12  12      225.09      215.50      3.51 o 
   0  12  12       24.65       26.18      1.88 o 
   1  12  12        3.88       -0.10      1.77 o 
   2  12  12        1.29        4.32      2.14 o 
   3  12  12        6.68        6.67      2.78 o 
  -7  13  12       45.11       51.97      5.98 o 
  -6  13  12        3.03        3.21      2.15 o 
  -5  13  12        5.85        3.99      2.33 o 
  -4  13  12       61.50       51.17      2.45 o 
  -3  13  12       33.10       27.53      2.45 o 
  -2  13  12       97.95      106.50      3.11 o 
  -1  13  12        6.12        9.94      2.28 o 
   0  13  12       78.41       73.21      2.46 o 
   1  13  12        9.37       15.23      1.81 o 
   2  13  12       27.83       30.35      2.54 o 
   3  13  12       92.68      105.33      4.60 o 
  -7  14  12       68.67       89.13      7.56 o 
  -6  14  12        0.25       -4.09      4.09 o 
  -5  14  12        1.31        2.42      2.38 o 
  -4  14  12       22.21       22.12      2.84 o 
  -3  14  12        5.14       11.16      2.35 o 
  -2  14  12        1.84        1.34      2.12 o 
  -1  14  12       17.91       19.28      1.82 o 
   0  14  12       93.01       88.46      2.95 o 
   1  14  12       64.58       64.58      2.41 o 
   2  14  12       81.74       72.31      2.94 o 
   3  14  12        8.41       10.33      3.02 o 
  -7  15  12        0.15       -0.94      4.72 o 
  -6  15  12        2.64        3.15      4.41 o 
  -5  15  12       21.83       13.75      2.62 o 
  -4  15  12      139.63      133.20      5.65 o 
  -3  15  12       34.63       34.76      2.64 o 
  -2  15  12      145.58      143.34      4.10 o 
  -1  15  12        0.12        1.54      1.88 o 
   0  15  12        2.37        8.00      1.80 o 
   1  15  12       13.55       16.55      2.19 o 
   2  15  12      127.40      160.80      3.98 o 
   3  15  12      199.35      245.22      6.30 o 
  -7  16  12        0.03       -1.26      5.04 o 
  -6  16  12       96.73      104.88      7.87 o 
  -5  16  12       13.33       20.13      2.85 o 
  -4  16  12       76.09       67.58      3.42 o 
  -3  16  12       77.80       72.33      5.24 o 
  -2  16  12       21.76       13.35      2.47 o 
  -1  16  12        4.59        2.65      1.93 o 
   0  16  12       53.65       50.47      2.91 o 
   1  16  12        1.09       -0.13      2.04 o 
   2  16  12       26.99       21.99      2.41 o 
  -6  17  12        0.41       -2.83      4.72 o 
  -5  17  12        1.19        0.73      2.56 o 
  -4  17  12       15.42       10.36      2.36 o 
  -3  17  12      146.40      135.40      5.80 o 
  -2  17  12       17.39       15.99      3.73 o 
  -1  17  12       99.61      103.68      3.73 o 
   0  17  12       11.29        9.77      2.20 o 
   1  17  12        8.03        5.01      2.39 o 
   2  17  12       80.83       87.79      4.55 o 
  -6  18  12        9.16       -2.52      4.41 o 
  -5  18  12       29.35       33.04      4.57 o 
  -4  18  12        3.87        4.26      2.45 o 
  -3  18  12      131.45      127.42      6.12 o 
  -2  18  12       33.94       34.94      2.90 o 
  -1  18  12      102.27      100.74      4.11 o 
   0  18  12        9.71        8.72      2.53 o 
   1  18  12      171.35      189.07      5.14 o 
   2  18  12       82.27      110.04      4.96 o 
  -6  19  12        0.61       -1.89      5.04 o 
  -5  19  12        1.63        1.03      2.85 o 
  -4  19  12        3.86        2.53      2.45 o 
  -3  19  12       78.20       67.24      3.63 o 
  -2  19  12       28.70       27.60      2.90 o 
  -1  19  12        2.85       -1.69      2.39 o 
   0  19  12      149.73      152.16      4.83 o 
   1  19  12        6.31        7.03      2.83 o 
  -5  20  12        7.48        1.44      3.02 o 
  -4  20  12       19.00       17.29      3.26 o 
  -3  20  12       28.14       30.34      3.14 o 
  -2  20  12       30.29       31.11      4.29 o 
  -1  20  12        0.46       -2.53      2.53 o 
   0  20  12       16.40       19.29      3.84 o 
   1  20  12        2.25        3.42      2.77 o 
  -5  21  12        0.04       -2.91      2.91 o 
  -4  21  12        6.27        3.98      2.55 o 
  -3  21  12        5.56        5.09      2.72 o 
  -2  21  12      205.09      229.44      5.55 o 
  -1  21  12       13.70       10.25      2.84 o 
   0  21  12       16.11       16.87      4.42 o 
  -4  22  12        1.18       -2.60      2.60 o 
  -3  22  12       42.09       51.02      3.61 o 
  -2  22  12       45.15       55.10      6.09 o 
  -1  22  12        7.93        7.46      2.90 o 
   0  22  12       44.85       38.73      3.51 o 
  -3  23  12        9.04        8.26      2.92 o 
  -2  23  12        3.05       -1.64      2.90 o 
  -8   1  13       30.03       27.40      4.09 o 
  -7   1  13        6.67        3.81      2.68 o 
  -6   1  13      153.78      161.77      5.35 o 
  -5   1  13      110.24      121.53      4.09 o 
  -4   1  13      171.42      149.35      4.34 o 
  -3   1  13       64.57       63.91      1.59 o 
  -2   1  13      267.62      284.02      3.45 o 
  -1   1  13      262.54      249.61      3.97 o 
   0   1  13      309.14      328.86      4.68 o 
   1   1  13      282.49      273.84      6.68 o 
   2   1  13       31.05       26.81      2.47 o 
   3   1  13        0.00       -1.37      2.15 o 
   4   1  13        1.63       -1.87      2.82 o 
  -8   2  13        3.39        6.30      3.46 o 
  -7   2  13      450.94      433.72      6.77 o 
  -6   2  13      133.94      128.17      4.08 o 
  -5   2  13       42.43       35.66      3.78 o 
  -4   2  13      213.96      209.03      3.57 o 
  -3   2  13        0.11       -0.66      0.94 o 
  -2   2  13       29.06       25.30      1.57 o 
  -1   2  13       30.51       28.82      1.79 o 
   0   2  13       96.33       98.18      3.07 o 
   1   2  13        0.04       -1.85      1.85 o 
   2   2  13      136.87      128.40      3.93 o 
   3   2  13       48.46       48.22      2.83 o 
   4   2  13      102.53      131.59      4.89 o 
  -8   3  13       46.89       41.57      4.72 o 
  -7   3  13        3.26        6.34      2.52 o 
  -6   3  13       39.67       41.06      2.72 o 
  -5   3  13      147.52      149.36      4.21 o 
  -4   3  13       95.28       99.34      2.77 o 
  -3   3  13       48.83       47.96      1.73 o 
  -2   3  13        1.18        1.98      1.28 o 
  -1   3  13      493.72      487.93      4.90 o 
   0   3  13       80.43       75.73      2.91 o 
   1   3  13        5.05        2.08      2.32 o 
   2   3  13        8.36        8.05      2.15 o 
   3   3  13        1.54       -0.84      2.45 o 
   4   3  13       74.22       89.46      4.42 o 
  -8   4  13       39.97       40.63      4.72 o 
  -7   4  13      180.55      200.79      4.46 o 
  -6   4  13      184.08      188.82      4.39 o 
  -5   4  13      361.56      352.05      5.96 o 
  -4   4  13        3.22        4.97      1.65 o 
  -3   4  13       13.15       12.10      1.40 o 
  -2   4  13        1.44        2.74      1.37 o 
  -1   4  13       97.07       93.19      2.61 o 
   0   4  13      729.10      733.75      7.10 o 
   1   4  13        1.80       -1.92      1.92 o 
   2   4  13        5.42        3.76      2.08 o 
   3   4  13       16.94       17.55      2.44 o 
  -8   5  13        7.57        1.26      3.78 o 
  -7   5  13       24.21       26.14      4.09 o 
  -6   5  13        0.15        0.90      3.31 o 
  -5   5  13       82.20       76.40      3.48 o 
  -4   5  13      587.26      536.83      6.15 o 
  -3   5  13      160.23      153.63      2.67 o 
  -2   5  13       18.71       14.08      1.51 o 
  -1   5  13       68.70       68.61      2.61 o 
   0   5  13       75.97       68.54      3.10 o 
   1   5  13      310.35      300.99      5.27 o 
   2   5  13      136.90      136.74      3.57 o 
   3   5  13       51.98       60.10      2.99 o 
  -8   6  13       13.90        7.87      4.09 o 
  -7   6  13        9.07       10.08      3.78 o 
  -6   6  13      152.98      143.78      6.77 o 
  -5   6  13       32.81       29.14      2.50 o 
  -4   6  13        1.88        2.02      1.73 o 
  -3   6  13      174.61      185.39      3.19 o 
  -2   6  13      502.17      508.61      4.88 o 
  -1   6  13       42.20       44.56      1.97 o 
   0   6  13        0.84        0.74      1.63 o 
   1   6  13       26.31       28.24      2.10 o 
   2   6  13       46.10       49.87      2.54 o 
   3   6  13       62.97       72.28      3.27 o 
  -8   7  13       16.50       23.31      4.72 o 
  -7   7  13        4.36        0.63      3.78 o 
  -6   7  13       12.66       12.99      2.15 o 
  -5   7  13       76.61       86.66      3.78 o 
  -4   7  13        5.32        2.02      1.73 o 
  -3   7  13      121.75      125.73      2.89 o 
  -2   7  13       44.62       39.87      1.86 o 
  -1   7  13        2.89        2.87      1.51 o 
   0   7  13        0.57       -0.72      1.57 o 
   1   7  13       23.17       24.04      2.04 o 
   2   7  13       62.08       64.15      2.98 o 
   3   7  13        0.00       -1.10      2.19 o 
  -8   8  13       68.20       80.31      6.61 o 
  -7   8  13        4.61        2.20      4.09 o 
  -6   8  13       48.50       39.06      2.62 o 
  -5   8  13       41.90       39.06      4.88 o 
  -4   8  13      155.69      171.61      3.72 o 
  -3   8  13        3.74        4.08      1.63 o 
  -2   8  13      134.70      115.12      2.73 o 
  -1   8  13       22.66       23.63      1.82 o 
   0   8  13       24.15       30.33      2.09 o 
   1   8  13      121.84      125.97      3.20 o 
   2   8  13       11.27       20.75      2.95 o 
   3   8  13        0.09        0.97      2.24 o 
  -8   9  13       56.49       57.32      5.98 o 
  -7   9  13        5.13        2.52      4.09 o 
  -6   9  13        2.17        1.91      1.94 o 
  -5   9  13        3.90        6.25      2.27 o 
  -4   9  13       34.50       32.71      3.65 o 
  -3   9  13      170.16      163.00      5.16 o 
  -2   9  13        3.62        3.23      1.32 o 
  -1   9  13        4.99        0.68      1.86 o 
   0   9  13       53.48       55.31      2.31 o 
   1   9  13        0.01       -1.12      1.97 o 
   2   9  13       24.00       29.53      2.91 o 
   3   9  13        9.71       14.09      2.47 o 
  -8  10  13       29.62       24.88      5.35 o 
  -7  10  13        7.16       13.86      4.72 o 
  -6  10  13       66.95       65.04      6.61 o 
  -5  10  13       52.73       48.73      3.32 o 
  -4  10  13      401.89      377.37      5.49 o 
  -3  10  13        9.61       14.02      4.27 o 
  -2  10  13       67.57       75.73      2.60 o 
  -1  10  13       34.04       38.22      2.02 o 
   0  10  13      128.38      131.28      3.21 o 
   1  10  13       22.75       17.88      2.04 o 
   2  10  13        0.01        1.25      2.50 o 
   3  10  13       21.56       17.95      2.54 o 
  -7  11  13      206.00      224.56      9.45 o 
  -6  11  13        5.68        6.94      2.15 o 
  -5  11  13        6.20       12.05      2.50 o 
  -4  11  13        1.57        1.96      1.92 o 
  -3  11  13      368.63      377.99      6.40 o 
  -2  11  13       71.44       70.49      2.90 o 
  -1  11  13      203.71      213.02      3.25 o 
   0  11  13        2.33       -0.62      1.65 o 
   1  11  13        0.00       -1.35      1.85 o 
   2  11  13      118.32      127.18      4.05 o 
   3  11  13        9.41       12.01      3.11 o 
  -7  12  13        3.86       -0.94      4.41 o 
  -6  12  13       46.08       50.03      3.94 o 
  -5  12  13       23.53       19.76      2.56 o 
  -4  12  13        1.00       -0.87      1.92 o 
  -3  12  13       57.55       47.12      3.24 o 
  -2  12  13       11.62       15.89      1.96 o 
  -1  12  13       26.78       33.48      1.84 o 
   0  12  13       12.20       16.20      1.80 o 
   1  12  13       26.69       23.47      2.16 o 
   2  12  13       55.64       62.52      3.23 o 
   3  12  13       10.24        8.39      3.00 o 
  -7  13  13        2.52        2.20      4.72 o 
  -6  13  13        0.75        3.21      2.68 o 
  -5  13  13       71.83       78.61      4.09 o 
  -4  13  13        7.63        6.27      2.12 o 
  -3  13  13       95.92       98.03      3.73 o 
  -2  13  13       55.76       50.28      3.14 o 
  -1  13  13        2.21        2.84      1.68 o 
   0  13  13        2.12        0.14      1.58 o 
   1  13  13       17.41       17.23      2.35 o 
   2  13  13        2.12        1.08      2.30 o 
  -7  14  13       15.11       13.23      5.04 o 
  -6  14  13        0.83       -0.31      4.41 o 
  -5  14  13       21.59       15.75      2.62 o 
  -4  14  13       42.81       36.95      4.18 o 
  -3  14  13       26.76       34.14      2.72 o 
  -2  14  13       77.02       72.79      3.06 o 
  -1  14  13        0.12       -1.22      1.85 o 
   0  14  13       18.10       16.35      1.82 o 
   1  14  13        0.84       -0.13      1.91 o 
   2  14  13       16.68       16.43      2.35 o 
  -7  15  13        1.23        0.94      4.72 o 
  -6  15  13       43.09       38.42      5.67 o 
  -5  15  13       11.07       13.84      2.85 o 
  -4  15  13       39.50       42.95      3.52 o 
  -3  15  13      563.60      554.44      7.68 o 
  -2  15  13       36.67       42.34      3.08 o 
  -1  15  13       57.87       62.22      2.97 o 
   0  15  13        0.27       -0.51      1.79 o 
   1  15  13       91.58       94.09      3.43 o 
   2  15  13       41.40       45.64      2.73 o 
  -6  16  13       15.59       16.38      5.04 o 
  -5  16  13       61.19       65.81      4.12 o 
  -4  16  13      127.50      131.83      5.76 o 
  -3  16  13      193.33      186.56      4.71 o 
  -2  16  13        6.24        1.71      2.41 o 
  -1  16  13       37.72       42.92      2.71 o 
   0  16  13      214.74      212.24      6.99 o 
   1  16  13       18.92       19.65      2.59 o 
   2  16  13        1.44       -2.23      2.23 o 
  -6  17  13       29.22       27.40      5.67 o 
  -5  17  13       21.65       23.66      3.09 o 
  -4  17  13       30.69       27.76      2.76 o 
  -3  17  13       22.52       21.07      3.26 o 
  -2  17  13        0.04       -0.93      2.41 o 
  -1  17  13        2.44        3.78      2.11 o 
   0  17  13       21.10       17.42      2.72 o 
   1  17  13       96.90      112.79      4.01 o 
  -6  18  13       26.43       30.87      5.98 o 
  -5  18  13       28.69       22.07      3.32 o 
  -4  18  13      178.19      192.04      4.93 o 
  -3  18  13        5.48        1.60      2.48 o 
  -2  18  13       11.29       10.08      2.53 o 
  -1  18  13      161.90      194.33      7.28 o 
   0  18  13      188.57      205.95      5.21 o 
   1  18  13        1.67        4.83      2.90 o 
  -5  19  13       14.92       19.28      3.32 o 
  -4  19  13       60.50       68.03      3.75 o 
  -3  19  13      100.80      112.14      4.34 o 
  -2  19  13        1.92       -2.35      2.35 o 
  -1  19  13        1.73        5.23      2.92 o 
   0  19  13        4.91       -0.50      2.66 o 
  -5  20  13        0.04       -2.61      3.02 o 
  -4  20  13       55.77       62.69      3.66 o 
  -3  20  13      110.31      117.40      4.70 o 
  -2  20  13       36.56       42.58      3.26 o 
  -1  20  13        0.98       -1.57      2.55 o 
   0  20  13        9.20       11.34      3.02 o 
  -4  21  13        6.43        9.39      3.18 o 
  -3  21  13        6.15        4.44      2.77 o 
  -2  21  13       37.01       37.86      3.37 o 
  -1  21  13        5.07        7.30      2.78 o 
  -3  22  13        6.00        3.76      2.77 o 
  -2  22  13        0.45       -2.69      2.69 o 
  -7   0  14      650.15      661.08     12.60 o 
  -6   0  14      128.04      123.46      5.98 o 
  -5   0  14      115.80      115.59      5.67 o 
  -4   0  14      159.30      155.59      6.61 o 
  -3   0  14       13.02       10.71      1.56 o 
  -2   0  14     1119.50     1188.89     11.38 o 
  -1   0  14      249.25      241.95      5.90 o 
   0   0  14      543.97      553.69     10.39 o 
   1   0  14        1.90        0.63      2.67 o 
   2   0  14        0.43       -3.00      3.00 o 
   3   0  14        0.03        0.34      4.41 o 
  -8   1  14       35.03       32.44      4.09 o 
  -7   1  14        5.22        3.94      2.45 o 
  -6   1  14       51.48       44.46      2.90 o 
  -5   1  14       17.02       14.47      2.45 o 
  -4   1  14      189.52      186.23      5.01 o 
  -3   1  14      141.82      129.73      2.21 o 
  -2   1  14        2.79       -1.46      1.46 o 
  -1   1  14      122.13      129.71      3.34 o 
   0   1  14       17.62       14.34      2.05 o 
   1   1  14        8.40       12.49      2.20 o 
   2   1  14        2.41       -1.86      2.10 o 
   3   1  14       34.28       40.84      2.91 o 
  -8   2  14       48.88       42.52      4.72 o 
  -7   2  14      321.90      339.41      6.46 o 
  -6   2  14      279.68      282.80      5.55 o 
  -5   2  14       14.39       14.10      2.33 o 
  -4   2  14        2.13        2.83      2.23 o 
  -3   2  14        9.11        7.81      1.14 o 
  -2   2  14      101.50       92.46      2.51 o 
  -1   2  14       81.23       84.06      2.70 o 
   0   2  14       14.68       18.03      2.61 o 
   1   2  14        0.00       -0.34      2.00 o 
   2   2  14       48.83       51.61      2.91 o 
   3   2  14        1.27        0.42      2.31 o 
  -8   3  14        6.66        5.98      4.09 o 
  -7   3  14       28.27       31.87      2.72 o 
  -6   3  14      217.68      213.48      4.98 o 
  -5   3  14       87.83       89.80      3.99 o 
  -4   3  14      207.04      202.12      6.30 o 
  -3   3  14       77.75       74.32      1.86 o 
  -2   3  14       60.41       61.06      2.17 o 
  -1   3  14       68.29       69.23      2.48 o 
   0   3  14       32.98       32.18      2.02 o 
   1   3  14      482.29      497.54      6.34 o 
   2   3  14        0.05        0.12      2.16 o 
   3   3  14        0.12        2.09      2.30 o 
  -8   4  14        0.44       -3.15      3.78 o 
  -7   4  14      120.45      119.15      5.67 o 
  -6   4  14       38.14       40.61      2.72 o 
  -5   4  14        2.68        2.05      2.19 o 
  -4   4  14       14.01       12.19      3.46 o 
  -3   4  14        1.29        2.35      1.49 o 
  -2   4  14      564.11      577.50      5.42 o 
  -1   4  14       38.01       33.62      1.91 o 
   0   4  14       18.42       16.29      1.88 o 
   1   4  14       45.48       37.64      2.36 o 
   2   4  14        3.31        0.78      2.15 o 
   3   4  14        0.69       -2.31      2.31 o 
  -8   5  14        8.54        9.13      4.09 o 
  -7   5  14       13.84       11.02      4.09 o 
  -6   5  14      111.78      115.82      4.01 o 
  -5   5  14       54.86       58.52      4.57 o 
  -4   5  14      233.70      226.80      5.33 o 
  -3   5  14        2.50        3.14      1.53 o 
  -2   5  14      252.64      241.71      3.47 o 
  -1   5  14        6.87        7.05      1.63 o 
   0   5  14      148.53      136.64      3.21 o 
   1   5  14       70.30       61.78      2.62 o 
   2   5  14        0.35        0.08      2.20 o 
   3   5  14        8.65       15.13      2.56 o 
  -8   6  14        1.00        0.63      4.41 o 
  -7   6  14        3.25        0.63      3.78 o 
  -6   6  14       30.35       20.72      2.56 o 
  -5   6  14      249.62      273.68      5.51 o 
  -4   6  14       14.24       13.88      2.03 o 
  -3   6  14      887.68      914.08      8.13 o 
  -2   6  14      329.27      337.70      4.06 o 
  -1   6  14        8.63        8.85      1.63 o 
   0   6  14      219.73      233.37      4.66 o 
   1   6  14       28.24       17.77      2.19 o 
   2   6  14       69.14       64.55      3.06 o 
   3   6  14       38.41       51.54      3.19 o 
  -8   7  14        0.66       -3.15      4.09 o 
  -7   7  14        0.22       -1.89      3.78 o 
  -6   7  14        0.73       -2.10      2.10 o 
  -5   7  14       53.64       54.24      3.94 o 
  -4   7  14        4.68       -0.05      1.84 o 
  -3   7  14      420.73      394.43      5.32 o 
  -2   7  14      596.79      598.02      8.70 o 
  -1   7  14      126.64      141.31      3.14 o 
   0   7  14        9.79       10.01      1.82 o 
   1   7  14       95.29       87.76      3.18 o 
   2   7  14       59.63       50.64      3.07 o 
   3   7  14       38.34       42.22      3.06 o 
  -8   8  14       10.47       14.49      4.72 o 
  -7   8  14        0.42       -2.83      4.09 o 
  -6   8  14        7.85        6.38      2.33 o 
  -5   8  14       13.76       17.73      3.94 o 
  -4   8  14       90.30       83.17      3.24 o 
  -3   8  14       15.92       12.50      1.75 o 
  -2   8  14      632.86      642.96      5.95 o 
  -1   8  14       73.74       67.17      2.64 o 
   0   8  14       46.34       42.04      2.28 o 
   1   8  14       13.89       16.04      2.08 o 
   2   8  14        9.47        9.64      2.31 o 
   3   8  14       31.97       41.33      2.99 o 
  -8   9  14       76.32       92.28      7.56 o 
  -7   9  14        0.68        0.94      4.09 o 
  -6   9  14       74.97       84.67      3.90 o 
  -5   9  14       20.90       21.74      2.56 o 
  -4   9  14       76.34       71.50      3.15 o 
  -3   9  14        0.29       -0.76      1.63 o 
  -2   9  14       12.17       12.54      2.04 o 
  -1   9  14        7.86        7.02      1.66 o 
   0   9  14       16.21        7.94      1.83 o 
   1   9  14        1.43        1.43      1.82 o 
   2   9  14      152.17      160.95      4.36 o 
  -7  10  14       20.82       24.88      4.72 o 
  -6  10  14        5.36        1.00      2.15 o 
  -5  10  14        6.54        8.14      3.62 o 
  -4  10  14        9.32        5.48      2.03 o 
  -3  10  14       42.54       48.06      2.76 o 
  -2  10  14        2.54        3.91      1.88 o 
  -1  10  14       40.40       38.60      2.11 o 
   0  10  14       48.68       50.83      2.39 o 
   1  10  14       74.38       76.37      3.00 o 
   2  10  14       38.91       37.00      2.95 o 
  -7  11  14       32.60       26.14      5.35 o 
  -6  11  14       35.67       37.93      2.85 o 
  -5  11  14       13.00       10.68      4.09 o 
  -4  11  14        3.21        0.36      2.16 o 
  -3  11  14        2.12       -1.86      2.15 o 
  -2  11  14        2.98        0.19      1.76 o 
  -1  11  14        0.57       -1.12      2.11 o 
   0  11  14       10.34       15.43      1.99 o 
   1  11  14        0.86        1.99      2.20 o 
   2  11  14       12.29        8.75      2.50 o 
  -7  12  14        2.50        6.61      4.72 o 
  -6  12  14       17.44       15.91      2.67 o 
  -5  12  14        7.30        9.47      2.68 o 
  -4  12  14       22.56       14.71      2.24 o 
  -3  12  14       42.03       43.69      4.18 o 
  -2  12  14       18.16       16.54      2.10 o 
  -1  12  14        7.63        1.50      1.93 o 
   0  12  14       94.60       97.22      3.21 o 
   1  12  14       88.41       97.89      3.86 o 
   2  12  14        8.11        8.85      2.58 o 
  -7  13  14        9.05        8.50      5.04 o 
  -6  13  14       90.52       89.53      7.72 o 
  -5  13  14       29.56       35.65      3.25 o 
  -4  13  14       59.14       53.34      2.83 o 
  -3  13  14      142.62      133.14      4.12 o 
  -2  13  14       42.27       34.18      2.35 o 
  -1  13  14       14.05       15.06      3.45 o 
   0  13  14        4.64        3.34      1.77 o 
   1  13  14       11.25       13.73      2.47 o 
   2  13  14       34.72       39.04      3.02 o 
  -7  14  14        6.17       11.02      5.04 o 
  -6  14  14        3.97       11.97      4.72 o 
  -5  14  14       19.21       16.22      3.02 o 
  -4  14  14       34.30       41.61      2.88 o 
  -3  14  14      112.42      108.66      3.99 o 
  -2  14  14        0.41        1.01      1.84 o 
  -1  14  14       62.85       75.94      4.77 o 
   0  14  14        0.43       -2.35      2.35 o 
   1  14  14        2.43        0.36      2.06 o 
   2  14  14        2.30        1.51      2.50 o 
  -6  15  14       28.29       34.01      5.67 o 
  -5  15  14        3.18        3.24      2.72 o 
  -4  15  14       60.78       57.37      3.08 o 
  -3  15  14       13.96       11.24      2.58 o 
  -2  15  14        2.55        0.00      1.96 o 
  -1  15  14       45.61       38.25      2.67 o 
   0  15  14        0.92       -0.64      2.53 o 
   1  15  14        1.05       -2.04      2.04 o 
  -6  16  14        4.37        3.15      5.04 o 
  -5  16  14       20.28       22.82      3.25 o 
  -4  16  14      112.28      105.61      4.09 o 
  -3  16  14      375.10      393.77      6.64 o 
  -2  16  14        0.59       -1.33      2.30 o 
  -1  16  14       12.24       14.31      2.30 o 
   0  16  14        0.30       -3.18      3.18 o 
   1  16  14       11.08       15.31      3.15 o 
  -6  17  14        7.75        5.98      4.72 o 
  -5  17  14        7.07        3.01      3.02 o 
  -4  17  14       13.31       12.44      3.25 o 
  -3  17  14      160.77      184.08      5.18 o 
  -2  17  14       59.75       60.77      3.50 o 
  -1  17  14       14.19       15.24      2.78 o 
   0  17  14        5.99        4.30      4.13 o 
   1  17  14       67.72       86.46      5.68 o 
  -5  18  14       29.51       26.83      3.48 o 
  -4  18  14      122.37      156.52      6.61 o 
  -3  18  14      161.28      181.06      5.12 o 
  -2  18  14        4.05        2.10      2.55 o 
  -1  18  14        2.24        0.33      2.59 o 
   0  18  14        6.58        5.14      2.73 o 
  -5  19  14        0.12        0.18      3.46 o 
  -4  19  14       59.67       74.46     10.08 o 
  -3  19  14       11.85        9.22      2.95 o 
  -2  19  14        8.31        2.89      2.77 o 
  -1  19  14        0.04       -2.24      2.60 o 
   0  19  14       50.68       62.50      3.88 o 
  -4  20  14       33.01       32.59      5.35 o 
  -3  20  14       68.56       84.34      8.37 o 
  -2  20  14        0.00       -1.76      2.77 o 
  -1  20  14       31.68       36.65      3.50 o 
  -8   1  15        2.27       -3.46      3.46 o 
  -7   1  15       50.79       56.19      3.45 o 
  -6   1  15        1.87        0.73      2.55 o 
  -5   1  15       24.95       22.33      2.78 o 
  -4   1  15       15.13       12.55      2.67 o 
  -3   1  15        0.24       -1.53      1.53 o 
  -2   1  15       55.60       42.05      1.97 o 
  -1   1  15      174.25      175.83      5.66 o 
   0   1  15       20.41       21.29      2.20 o 
   1   1  15        3.92        3.00      2.19 o 
   2   1  15       13.16       16.39      2.50 o 
  -8   2  15        3.46        6.61      4.09 o 
  -7   2  15        3.17       -1.39      2.33 o 
  -6   2  15       24.93       24.40      2.78 o 
  -5   2  15       23.67       22.34      2.78 o 
  -4   2  15       13.68        7.40      2.45 o 
  -3   2  15        1.10       -1.19      1.19 o 
  -2   2  15      209.38      206.26      3.36 o 
  -1   2  15       12.62       11.90      1.77 o 
   0   2  15       44.91       40.89      2.59 o 
   1   2  15       14.48       17.69      2.40 o 
   2   2  15       19.53       20.79      2.64 o 
  -8   3  15       26.94       24.88      4.72 o 
  -7   3  15      111.09      115.99      4.57 o 
  -6   3  15       11.18       13.92      2.64 o 
  -5   3  15        1.94        3.34      2.52 o 
  -4   3  15        6.92       -1.12      2.42 o 
  -3   3  15      173.71      179.91      3.79 o 
  -2   3  15      211.47      222.88      3.48 o 
  -1   3  15       19.75       18.92      1.85 o 
   0   3  15       87.46       94.45      3.04 o 
   1   3  15       98.23       92.28      4.50 o 
   2   3  15        0.02       -0.77      2.26 o 
  -8   4  15       12.02       13.54      4.41 o 
  -7   4  15        3.15        3.97      6.30 o 
  -6   4  15        1.06        3.01      2.42 o 
  -5   4  15       14.60       12.00      2.55 o 
  -4   4  15      187.46      178.62      8.50 o 
  -3   4  15      640.90      664.22      6.59 o 
  -2   4  15      204.37      205.31      3.42 o 
  -1   4  15        8.67        6.73      1.73 o 
   0   4  15      287.95      276.93      4.31 o 
   1   4  15       40.00       39.73      2.40 o 
   2   4  15        1.35        0.61      2.24 o 
  -8   5  15       43.47       56.69      5.67 o 
  -7   5  15       85.30       76.22      5.98 o 
  -6   5  15        7.55        4.27      2.42 o 
  -5   5  15      358.61      360.43      6.77 o 
  -4   5  15      536.99      539.07      8.55 o 
  -3   5  15       85.84       84.48      3.55 o 
  -2   5  15       22.64       25.45      1.90 o 
  -1   5  15        5.40        4.98      1.66 o 
   0   5  15       91.04       94.02      3.09 o 
   1   5  15       23.39       18.51      2.19 o 
   2   5  15       43.43       42.52      2.99 o 
  -8   6  15        8.16        4.72      4.72 o 
  -7   6  15       75.71       68.66      5.67 o 
  -6   6  15       43.21       41.86      3.02 o 
  -5   6  15      200.76      190.24      5.20 o 
  -4   6  15      178.54      167.06      5.20 o 
  -3   6  15       27.19       25.81      1.98 o 
  -2   6  15      224.88      216.03      3.48 o 
  -1   6  15       43.11       40.18      2.13 o 
   0   6  15        0.05        1.43      1.77 o 
   1   6  15       22.29       23.42      2.22 o 
   2   6  15        5.14        0.63      2.23 o 
  -8   7  15       35.62       34.01      5.35 o 
  -7   7  15       15.91       12.91      4.72 o 
  -6   7  15       10.35        8.89      2.50 o 
  -5   7  15       30.52       20.30      2.79 o 
  -4   7  15        6.16        4.98      2.55 o 
  -3   7  15      406.69      396.47      7.64 o 
  -2   7  15      725.59      715.83     12.82 o 
  -1   7  15       48.50       46.58      2.24 o 
   0   7  15        3.75        2.44      2.40 o 
   1   7  15       57.87       62.22      3.07 o 
   2   7  15        5.51        6.22      2.40 o 
  -7   8  15        6.97        7.24      4.41 o 
  -6   8  15        6.91        2.78      2.33 o 
  -5   8  15        3.15        2.97      2.50 o 
  -4   8  15       27.96       22.91      2.87 o 
  -3   8  15      338.37      330.69      4.68 o 
  -2   8  15       48.16       45.06      2.42 o 
  -1   8  15       11.85       11.31      1.77 o 
   0   8  15       24.48       25.62      2.17 o 
   1   8  15        0.05        2.53      2.54 o 
   2   8  15        9.88        6.97      2.50 o 
  -7   9  15        0.57        1.26      4.41 o 
  -6   9  15        2.56        3.31      2.38 o 
  -5   9  15       11.51       12.61      2.64 o 
  -4   9  15        0.01       -1.83      2.42 o 
  -3   9  15       60.58       48.81      2.38 o 
  -2   9  15      225.72      229.69      4.27 o 
  -1   9  15       45.38       43.98      2.18 o 
   0   9  15        2.19        0.03      1.77 o 
   1   9  15       89.23       76.88      3.45 o 
   2   9  15        1.99        6.14      2.51 o 
  -7  10  15        9.17        4.09      4.41 o 
  -6  10  15       24.81       26.31      2.85 o 
  -5  10  15       65.69       65.58      7.09 o 
  -4  10  15       72.98       67.72      4.12 o 
  -3  10  15        2.24        1.99      1.81 o 
  -2  10  15       43.83       37.30      2.41 o 
  -1  10  15        0.86       -1.42      2.87 o 
   0  10  15        2.74        3.06      3.00 o 
   1  10  15       72.64       71.16      3.86 o 
   2  10  15      280.76      297.33      5.67 o 
  -7  11  15        0.04       -4.09      4.09 o 
  -6  11  15        0.21       -3.62      3.62 o 
  -5  11  15        2.39        3.09      2.50 o 
  -4  11  15        0.93       -3.93      5.98 o 
  -3  11  15       12.82        6.06      2.29 o 
  -2  11  15       39.57       46.34      2.56 o 
  -1  11  15       17.97       16.29      2.24 o 
   0  11  15        8.45        6.96      1.99 o 
   1  11  15       78.17       79.41      3.46 o 
  -7  12  15       10.21        4.41      4.72 o 
  -6  12  15        4.58       -1.66      2.38 o 
  -5  12  15        0.12       -0.73      2.50 o 
  -4  12  15        0.32       -2.08      2.72 o 
  -3  12  15       20.63       20.88      2.77 o 
  -2  12  15        3.55        2.61      1.94 o 
  -1  12  15        1.77       -1.63      1.93 o 
   0  12  15        4.08        3.07      2.60 o 
   1  12  15      123.71      144.02      4.32 o 
  -6  13  15        0.33       -2.56      2.56 o 
  -5  13  15       28.14       25.63      3.18 o 
  -4  13  15        1.15        0.48      2.72 o 
  -3  13  15        1.44       -1.21      2.29 o 
  -2  13  15        0.01       -0.05      1.92 o 
  -1  13  15        4.30        4.33      2.16 o 
   0  13  15        7.87        2.56      2.58 o 
   1  13  15       16.16       22.03      2.75 o 
  -6  14  15       21.54       18.27      5.35 o 
  -5  14  15        7.18        4.09      2.79 o 
  -4  14  15      128.37      115.73      5.06 o 
  -3  14  15      121.06      113.45      6.81 o 
  -2  14  15       19.10       19.52      2.26 o 
  -1  14  15        9.79       10.37      2.28 o 
   0  14  15       25.71       24.15      3.14 o 
   1  14  15       34.87       29.39      3.33 o 
  -6  15  15       33.84       34.33      5.98 o 
  -5  15  15        0.15       -2.51      2.99 o 
  -4  15  15        2.29       -2.78      2.78 o 
  -3  15  15       86.14       69.03      3.49 o 
  -2  15  15       64.86       68.88      3.34 o 
  -1  15  15       17.85       19.08      2.84 o 
   0  15  15       54.15       61.55      3.75 o 
  -5  16  15        0.24        2.25      3.02 o 
  -4  16  15        1.09        0.86      3.18 o 
  -3  16  15       56.36       61.44      4.46 o 
  -2  16  15        1.67        1.46      2.42 o 
  -1  16  15        1.25        2.61      3.02 o 
   0  16  15        6.13        5.35      2.91 o 
  -5  17  15       38.60       43.45      3.93 o 
  -4  17  15       10.46        6.43      3.40 o 
  -3  17  15        7.42        9.09      2.90 o 
  -2  17  15       17.56       30.65      3.14 o 
  -1  17  15        7.37        5.61      2.84 o 
   0  17  15        5.42        0.76      2.78 o 
  -4  18  15      144.91      167.71      6.27 o 
  -3  18  15       34.36       44.99      3.55 o 
  -2  18  15      132.71      136.12      4.90 o 
  -1  18  15        2.58        6.21      2.83 o 
  -4  19  15       40.97       31.92      4.01 o 
  -3  19  15       20.80       17.91      3.19 o 
  -2  19  15       16.45       19.69      3.14 o 
  -7   0  16        5.00       11.34      4.09 o 
  -6   0  16      550.57      574.79     12.28 o 
  -5   0  16        0.02        3.15      3.78 o 
  -4   0  16      167.79      177.32      7.24 o 
  -3   0  16       37.72       36.85      4.72 o 
  -2   0  16       38.99       47.29      2.65 o 
  -1   0  16       15.98       17.69      3.00 o 
   0   0  16       20.79       22.08      3.56 o 
   1   0  16       82.28       87.92      5.34 o 
   2   0  16        0.65        2.02      3.78 o 
  -8   1  16        8.56        6.93      4.09 o 
  -7   1  16        3.89        4.56      2.78 o 
  -6   1  16       57.11       63.58      3.85 o 
  -5   1  16       43.18       45.83      4.72 o 
  -4   1  16        0.37       -2.45      2.45 o 
  -3   1  16        0.01       -2.45      2.45 o 
  -2   1  16       71.17       72.09      2.30 o 
  -1   1  16       81.66       93.37      3.03 o 
   0   1  16       68.53       79.11      3.29 o 
   1   1  16        1.90       -0.41      2.48 o 
   2   1  16       11.58       15.96      2.95 o 
  -8   2  16       50.15       46.93      5.04 o 
  -7   2  16       36.54       42.51      3.22 o 
  -6   2  16      336.08      344.68      8.03 o 
  -5   2  16       36.67       33.50      3.00 o 
  -4   2  16       15.62       17.63      2.78 o 
  -3   2  16        8.75        7.00      1.98 o 
  -2   2  16       15.43       17.53      1.93 o 
  -1   2  16        5.78        8.85      1.80 o 
   0   2  16       39.52       44.94      2.42 o 
   1   2  16        3.07        5.82      2.37 o 
   2   2  16        2.24       -0.24      2.39 o 
  -8   3  16        4.64        1.26      4.09 o 
  -7   3  16      411.21      436.76     16.69 o 
  -6   3  16        0.08        5.66      2.64 o 
  -5   3  16      115.79      112.90      4.78 o 
  -4   3  16       83.41       69.74      4.12 o 
  -3   3  16        2.09        1.62      1.83 o 
  -2   3  16       53.11       58.37      2.32 o 
  -1   3  16       23.73       23.20      2.02 o 
   0   3  16       27.14       27.33      2.28 o 
   1   3  16        1.38        2.09      2.28 o 
   2   3  16        0.23       -2.48      2.50 o 
  -7   4  16       97.55      101.47      4.39 o 
  -6   4  16       19.06       18.85      2.87 o 
  -5   4  16       34.68       38.52      3.32 o 
  -4   4  16       14.87       14.70      3.15 o 
  -3   4  16        1.44        1.59      1.70 o 
  -2   4  16      235.08      252.22      7.44 o 
  -1   4  16       22.57       28.88      2.62 o 
   0   4  16       51.59       53.69      2.69 o 
   1   4  16        0.02        1.79      2.28 o 
   2   4  16        0.60       -2.31      2.31 o 
  -7   5  16        7.76        8.45      2.56 o 
  -6   5  16       11.96       16.48      2.72 o 
  -5   5  16      227.47      222.14      5.65 o 
  -4   5  16       23.36       31.77      3.31 o 
  -3   5  16        0.12        0.54      1.69 o 
  -2   5  16      216.38      218.67      4.16 o 
  -1   5  16       76.73       79.18      2.83 o 
   0   5  16        1.93       -0.13      1.77 o 
   1   5  16      133.90      146.04      4.37 o 
   2   5  16        0.15       -2.44      2.44 o 
  -7   6  16       40.21       40.94      5.35 o 
  -6   6  16       66.02       82.41      4.30 o 
  -5   6  16        3.28        2.59      2.68 o 
  -4   6  16        0.04        0.42      2.55 o 
  -3   6  16      100.97      101.22      3.06 o 
  -2   6  16      383.93      375.00      5.59 o 
  -1   6  16       17.58       19.38      1.99 o 
   0   6  16        0.53        0.13      1.88 o 
   1   6  16       27.78       26.94      2.66 o 
   2   6  16       27.95       24.09      2.87 o 
  -7   7  16        7.55        5.35      4.41 o 
  -6   7  16       16.15       10.87      2.56 o 
  -5   7  16       29.67       25.62      3.78 o 
  -4   7  16       43.00       31.96      3.32 o 
  -3   7  16        1.35        0.41      1.72 o 
  -2   7  16       97.82       93.09      3.33 o 
  -1   7  16      242.29      258.02      6.51 o 
   0   7  16      130.34      127.93      3.49 o 
   1   7  16       44.73       38.18      2.91 o 
  -7   8  16       50.15       36.22      5.35 o 
  -6   8  16       45.69       40.98      3.18 o 
  -5   8  16       26.15       20.22      2.95 o 
  -4   8  16       18.54       16.20      3.46 o 
  -3   8  16       46.40       43.70      2.38 o 
  -2   8  16        6.57        9.63      2.04 o 
  -1   8  16        0.07       -0.32      2.07 o 
   0   8  16       54.06       65.48      2.89 o 
   1   8  16      130.92      143.81      4.37 o 
  -7   9  16        0.95        0.63      4.41 o 
  -6   9  16       26.51       31.52      3.09 o 
  -5   9  16       92.40       85.07      8.19 o 
  -4   9  16       57.06       42.29      3.54 o 
  -3   9  16        9.17       10.03      1.88 o 
  -2   9  16       17.31       17.61      2.20 o 
  -1   9  16       31.92       39.55      3.14 o 
   0   9  16       50.90       55.25      2.65 o 
   1   9  16        5.98        8.06      2.56 o 
  -7  10  16       16.24       12.91      5.04 o 
  -6  10  16        4.37        1.78      2.56 o 
  -5  10  16       19.79       21.43      3.09 o 
  -4  10  16        4.44        0.14      2.78 o 
  -3  10  16       27.96       22.33      3.22 o 
  -2  10  16        0.16        0.40      1.94 o 
  -1  10  16       70.52       69.22      3.13 o 
   0  10  16        0.06       -2.59      2.84 o 
   1  10  16       25.86       20.39      2.79 o 
  -7  11  16        8.42       13.86      5.35 o 
  -6  11  16        9.24        4.51      2.72 o 
  -5  11  16        1.34        0.01      2.72 o 
  -4  11  16        7.18        5.35      6.14 o 
  -3  11  16       11.63        8.99      2.42 o 
  -2  11  16       28.50       31.96      2.44 o 
  -1  11  16       49.12       52.42      2.87 o 
   0  11  16       78.71       91.81      4.36 o 
   1  11  16      101.98      108.75      4.31 o 
  -6  12  16       14.91       12.75      3.02 o 
  -5  12  16        4.28        5.39      2.95 o 
  -4  12  16        5.63        5.95      3.15 o 
  -3  12  16        3.06        3.08      4.14 o 
  -2  12  16        1.63       -2.00      2.00 o 
  -1  12  16       51.83       61.13      5.36 o 
   0  12  16       65.62       84.69      5.78 o 
  -6  13  16       22.12       28.53      4.72 o 
  -5  13  16        4.53       -0.04      3.62 o 
  -4  13  16        3.74        5.11      2.95 o 
  -3  13  16        0.10       -2.35      2.35 o 
  -2  13  16        6.87        9.50      2.20 o 
  -1  13  16        0.82       -1.50      2.19 o 
   0  13  16        0.35        2.19      3.78 o 
  -6  14  16        0.13       -4.41      4.41 o 
  -5  14  16       22.32       18.70      3.18 o 
  -4  14  16        0.56       -1.75      2.95 o 
  -3  14  16       12.51        7.79      2.66 o 
  -2  14  16       28.52       38.41      2.65 o 
  -1  14  16       22.12       27.53      3.15 o 
   0  14  16        9.39        6.38      2.84 o 
  -5  15  16        0.58       -2.02      3.02 o 
  -4  15  16       53.64       49.18      7.72 o 
  -3  15  16       17.02       14.93      2.78 o 
  -2  15  16       15.34       15.56      2.47 o 
  -1  15  16       73.12       74.48      3.88 o 
  -5  16  16       55.47       51.34      5.04 o 
  -4  16  16       33.39       33.84      3.77 o 
  -3  16  16       46.37       47.65      3.55 o 
  -2  16  16       42.83       57.25      3.63 o 
  -1  16  16       17.20       24.91      3.26 o 
  -4  17  16        8.83        8.90      3.63 o 
  -3  17  16      292.78      334.31      6.71 o 
  -2  17  16        2.45        2.67      2.83 o 
  -7   1  17       29.97       29.98      3.22 o 
  -6   1  17        0.36        1.26      2.67 o 
  -5   1  17        2.90        6.85      2.78 o 
  -4   1  17        3.91        6.54      2.78 o 
  -3   1  17       47.11       35.47      3.45 o 
  -2   1  17       56.31       65.33      2.59 o 
  -1   1  17       25.59       31.30      2.19 o 
   0   1  17      445.11      490.44     15.68 o 
   1   1  17        7.85        6.69      2.51 o 
  -7   2  17       67.70       64.75      4.01 o 
  -6   2  17        0.39       -0.47      2.64 o 
  -5   2  17       18.86       16.82      3.00 o 
  -4   2  17       10.73        6.77      2.90 o 
  -3   2  17      487.41      510.24      9.02 o 
  -2   2  17       13.43       17.50      2.18 o 
  -1   2  17      116.26      123.23      3.37 o 
   0   2  17       30.87       39.45      2.54 o 
   1   2  17       59.51       72.30      3.38 o 
  -7   3  17        0.26        0.16      2.72 o 
  -6   3  17       11.60       12.25      3.94 o 
  -5   3  17       12.85        6.78      4.09 o 
  -4   3  17        6.45        0.63      2.87 o 
  -3   3  17        4.68        9.22      3.94 o 
  -2   3  17      269.84      299.46      5.48 o 
  -1   3  17        2.11       -0.06      1.85 o 
   0   3  17        8.25        7.73      2.08 o 
   1   3  17       20.95       22.27      2.71 o 
  -7   4  17       50.32       52.04      3.54 o 
  -6   4  17        2.19        3.60      2.64 o 
  -5   4  17       19.85       20.27      3.09 o 
  -4   4  17       74.81       78.07      4.56 o 
  -3   4  17        4.76        0.16      3.62 o 
  -2   4  17        7.38       10.58      2.04 o 
  -1   4  17      266.16      308.69      4.55 o 
   0   4  17        0.08       -1.94      1.94 o 
   1   4  17        0.46       -1.06      3.09 o 
  -7   5  17        0.01       -2.49      2.56 o 
  -6   5  17       10.70       10.39      2.72 o 
  -5   5  17       35.75       39.15      3.62 o 
  -4   5  17      241.94      233.47      6.22 o 
  -3   5  17       43.04       46.84      4.25 o 
  -2   5  17       18.39       20.40      2.23 o 
  -1   5  17       60.40       64.35      2.99 o 
   0   5  17       53.83       58.01      2.76 o 
   1   5  17        1.03        1.79      2.39 o 
  -7   6  17      118.45      116.53      7.87 o 
  -6   6  17       39.76       38.99      3.40 o 
  -5   6  17      102.04       89.34      9.45 o 
  -4   6  17        8.82        6.20      2.87 o 
  -3   6  17        5.46        5.81      3.78 o 
  -2   6  17        5.71        7.74      2.10 o 
  -1   6  17      104.84      112.42      3.81 o 
   0   6  17        0.62        0.22      2.24 o 
   1   6  17        4.58        7.27      2.44 o 
  -7   7  17       48.21       42.83      5.67 o 
  -6   7  17        8.82        9.37      2.72 o 
  -5   7  17       49.10       48.78      3.63 o 
  -4   7  17        0.93       -2.99      2.99 o 
  -3   7  17        4.28        5.18      2.87 o 
  -2   7  17       76.88       91.32      3.38 o 
  -1   7  17        0.09       -2.15      2.16 o 
   0   7  17        4.12        1.95      2.27 o 
   1   7  17       68.95       69.77      3.46 o 
  -7   8  17        2.78        2.52      4.72 o 
  -6   8  17        5.61        1.73      2.79 o 
  -5   8  17        3.63        1.08      3.46 o 
  -4   8  17        8.22        3.75      3.31 o 
  -3   8  17       92.23      100.88      4.88 o 
  -2   8  17      166.80      173.29      4.14 o 
  -1   8  17        2.42        2.12      2.15 o 
   0   8  17        7.29       12.21      2.84 o 
  -6   9  17        1.34        3.88      2.79 o 
  -5   9  17        6.58        4.88      2.72 o 
  -4   9  17        1.21       -2.87      2.87 o 
  -3   9  17        0.25       -0.35      3.00 o 
  -2   9  17       23.03       23.32      2.39 o 
  -1   9  17       52.34       56.08      2.99 o 
   0   9  17        7.02       12.24      2.97 o 
  -6  10  17       29.98       40.02      3.48 o 
  -5  10  17       12.85       12.00      2.95 o 
  -4  10  17      102.11      114.38      5.33 o 
  -3  10  17        0.92       -0.27      3.00 o 
  -2  10  17       42.21       46.68      2.79 o 
  -1  10  17        4.39        1.69      2.20 o 
   0  10  17       74.01       79.54      5.53 o 
  -6  11  17        1.22        0.35      2.85 o 
  -5  11  17       53.59       41.04      3.71 o 
  -4  11  17       29.34       23.22      3.54 o 
  -3  11  17       16.05       14.01      3.32 o 
  -2  11  17       34.75       41.72      2.71 o 
  -1  11  17        3.45        2.31      2.66 o 
   0  11  17        2.82        2.93      2.84 o 
  -6  12  17       12.73       14.37      3.09 o 
  -5  12  17        2.97        1.64      3.62 o 
  -4  12  17        1.01        1.74      3.09 o 
  -3  12  17       39.17       39.11      3.77 o 
  -2  12  17        0.32        0.47      2.27 o 
  -1  12  17        8.20       10.92      2.91 o 
   0  12  17       26.79       31.38      4.23 o 
  -5  13  17       62.32       76.50      4.66 o 
  -4  13  17       23.51       26.78      5.51 o 
  -3  13  17        6.09        7.94      3.32 o 
  -2  13  17       22.91       25.55      2.58 o 
  -1  13  17       13.51       19.05      3.15 o 
  -5  14  17        4.72        0.31      2.95 o 
  -4  14  17       93.84      107.43     11.97 o 
  -3  14  17        2.73        3.86      3.22 o 
  -2  14  17        2.13        3.00      3.00 o 
  -1  14  17       52.93       49.74      6.23 o 
  -4  15  17      176.91      194.34      6.45 o 
  -3  15  17       14.28       10.39     10.71 o 
  -2  15  17        1.88        1.65      3.36 o 
  -3  16  17       63.60       71.81      6.61 o 
  -7   0  18      124.22      163.46      7.87 o 
  -6   0  18        0.05        0.94      4.09 o 
  -5   0  18        0.60        3.46      4.09 o 
  -4   0  18       76.94       82.83      7.24 o 
  -3   0  18      256.30      246.29      9.76 o 
  -2   0  18      137.21      168.50      8.50 o 
  -1   0  18       16.19       21.12      3.72 o 
   0   0  18      353.30      415.61      9.02 o 
  -7   1  18       26.30       27.81      3.34 o 
  -6   1  18       38.16       41.42      3.56 o 
  -5   1  18       50.50       57.97      5.20 o 
  -4   1  18      152.81      151.71     10.24 o 
  -3   1  18      286.00      321.97      8.98 o 
  -2   1  18        4.10        6.56      3.22 o 
  -1   1  18      101.80      112.85      4.38 o 
   0   1  18        0.37        5.02      2.48 o 
  -7   2  18        1.13        1.81      2.78 o 
  -6   2  18       77.37       86.45      5.83 o 
  -5   2  18       18.89       20.78      3.22 o 
  -4   2  18       63.78       51.97      4.01 o 
  -3   2  18       44.52       42.69      3.89 o 
  -2   2  18       67.96       73.17      6.46 o 
  -1   2  18        0.61       -1.00      2.12 o 
   0   2  18        5.28        7.76      2.48 o 
  -7   3  18       85.77       84.95      4.56 o 
  -6   3  18       21.81       22.96      3.22 o 
  -5   3  18       13.95       12.85      3.09 o 
  -4   3  18        0.44       -0.94      2.90 o 
  -3   3  18      307.76      277.91      7.40 o 
  -2   3  18        2.50        0.97      3.00 o 
  -1   3  18        2.36        1.29      2.36 o 
   0   3  18       13.91       26.42      2.71 o 
  -7   4  18        5.00        5.91      5.20 o 
  -6   4  18        7.74        9.49      3.78 o 
  -5   4  18        5.71        1.78      3.00 o 
  -4   4  18       90.12       91.63      5.20 o 
  -3   4  18       76.59       66.01      4.34 o 
  -2   4  18        1.65        2.13      3.31 o 
  -1   4  18       12.58        9.52      2.39 o 
   0   4  18        4.84        7.01      2.52 o 
  -6   5  18       16.38        9.16      3.09 o 
  -5   5  18        0.11       -2.78      2.78 o 
  -4   5  18       71.57       66.57      8.66 o 
  -3   5  18       20.44       24.20      3.34 o 
  -2   5  18        2.18        1.10      3.12 o 
  -1   5  18        2.06        4.71      2.28 o 
   0   5  18        0.86       -2.66      2.66 o 
  -6   6  18       39.34       38.52      3.78 o 
  -5   6  18        2.95        4.65      2.87 o 
  -4   6  18        0.91       -1.89      2.90 o 
  -3   6  18       12.49       14.00      3.22 o 
  -2   6  18        0.04       -1.42      3.12 o 
  -1   6  18        0.31       -2.14      2.14 o 
   0   6  18        2.43        3.81      2.72 o 
  -6   7  18        0.21       -1.19      2.87 o 
  -5   7  18        7.10        9.24      2.95 o 
  -4   7  18       10.83       10.81      3.09 o 
  -3   7  18        0.20        1.25      3.00 o 
  -2   7  18       15.89       17.83      3.68 o 
  -1   7  18        0.55       -0.62      2.20 o 
   0   7  18        2.57        4.08      2.84 o 
  -6   8  18        0.84        2.38      3.02 o 
  -5   8  18        0.72       -2.72      2.72 o 
  -4   8  18       19.40       15.68      3.32 o 
  -3   8  18       46.23       59.14      4.21 o 
  -2   8  18        1.06        1.72      3.15 o 
  -1   8  18        0.59       -2.26      2.26 o 
  -6   9  18       22.36       31.19      7.09 o 
  -5   9  18       22.32       17.81      3.32 o 
  -4   9  18       51.75       58.53      6.93 o 
  -3   9  18        0.11       -3.12      3.12 o 
  -2   9  18        0.45       -1.22      2.48 o 
  -1   9  18       28.68       25.23      3.27 o 
  -5  10  18       40.25       39.24      3.85 o 
  -4  10  18       13.37       13.18      3.32 o 
  -3  10  18        6.65        6.01      3.32 o 
  -2  10  18       25.64       19.68      2.97 o 
  -1  10  18       21.64       30.79      3.39 o 
  -5  11  18        0.40       -2.95      2.95 o 
  -4  11  18      148.42      162.93      9.13 o 
  -3  11  18        0.23       -0.69      3.09 o 
  -2  11  18        6.83        5.45      2.78 o 
  -1  11  18       48.21       51.52      5.67 o 
  -5  12  18       11.75       11.10      3.40 o 
  -4  12  18       51.49       45.21      5.98 o 
  -3  12  18       36.84       34.41      4.41 o 
  -2  12  18        0.32       -2.65      2.65 o 
  -4  13  18        0.56       -3.32      3.32 o 
  -3  13  18       20.44       24.18      3.77 o 
  -2  13  18       15.19        7.56      4.72 o 
  -6   1  19        6.71        7.56      3.12 o 
  -5   1  19       11.90       10.37      3.22 o 
  -4   1  19       39.40       40.95      3.89 o 
  -3   1  19       10.79       13.98      3.45 o 
  -2   1  19        3.56        4.06      3.22 o 
  -1   1  19       19.28       21.98      3.89 o 
  -6   2  19        8.34        5.56      3.09 o 
  -5   2  19       14.56        9.23      3.22 o 
  -4   2  19       77.17       87.07      5.23 o 
  -3   2  19      100.70       94.64      5.45 o 
  -2   2  19       10.37        9.85      3.46 o 
  -1   2  19       16.84       18.04      3.79 o 
  -6   3  19       25.83       19.68      3.45 o 
  -5   3  19       19.93       13.86      3.34 o 
  -4   3  19       67.95       59.66      4.23 o 
  -3   3  19      113.17      101.55      5.45 o 
  -2   3  19        4.03        2.33      3.45 o 
  -1   3  19       83.78      110.35      5.90 o 
  -6   4  19        1.37       -1.48      3.09 o 
  -5   4  19       13.43        9.83      3.22 o 
  -4   4  19        3.32        3.21      3.22 o 
  -3   4  19       12.94       14.15      3.45 o 
  -2   4  19      196.29      203.46      6.57 o 
  -1   4  19        2.93        5.20      3.56 o 
  -6   5  19       36.10       35.19      3.77 o 
  -5   5  19        0.00       -3.00      3.00 o 
  -4   5  19       18.59       15.55      3.45 o 
  -3   5  19       47.53       46.06      4.12 o 
  -2   5  19        5.99        2.20      3.34 o 
  -1   5  19       14.32       12.28      3.79 o 
  -5   6  19       10.11       10.99      3.32 o 
  -4   6  19        4.39       -0.48      3.22 o 
  -3   6  19       37.97       38.61      4.01 o 
  -2   6  19      147.46      159.87      6.61 o 
  -1   6  19       21.66       19.21      3.21 o 
  -5   7  19       31.22       31.07      4.41 o 
  -4   7  19        0.02       -1.67      3.22 o 
  -3   7  19        8.55        6.34      3.32 o 
  -2   7  19        3.57        0.94      3.54 o 
  -5   8  19        7.42        1.76      3.18 o 
  -4   8  19       18.69       21.73      3.67 o 
  -3   8  19       54.39       56.71      4.45 o 
  -2   8  19       12.67       12.96      3.67 o 
  -5   9  19       10.73        3.11      3.32 o 
  -4   9  19       26.76       26.33      3.89 o 
  -3   9  19       27.57       28.61      3.89 o 
  -2   9  19        1.01       -0.68      3.22 o 
  -4  10  19        1.29       -2.08      3.32 o 
  -3  10  19        0.52        0.88      3.22 o 
  -5   0  20        7.12       13.54      5.04 o 
  -4   0  20        1.61        5.35      4.72 o 
  -3   0  20       94.12       94.80      7.87 o 
  -2   0  20       42.71       47.24      6.30 o 
  -5   1  20       86.33      102.98      9.76 o 
  -4   1  20       10.22       14.10      7.56 o 
  -3   1  20      107.35      117.04      5.90 o 
  -2   1  20        2.58        1.00      3.22 o 
  -5   2  20        0.08       -3.22      3.22 o 
  -4   2  20       90.42       88.90     11.81 o 
  -3   2  20       23.49       23.50      3.89 o 
  -2   2  20        1.24        0.47      3.34 o 
  -5   3  20        5.35        8.17      3.45 o 
  -4   3  20        0.90        0.52      3.22 o 
  -3   3  20       66.71       64.16      4.68 o 
  -4   4  20       23.52       21.83      4.09 o 
  -3   4  20        8.17        9.11      3.67 o 
  -4   5  20        1.75       -3.14      3.22 o 
  -3   5  20        4.35        1.26      3.32 o 
  -4   6  20       17.26       20.79      5.04 o 
                                                 
